# Supplementary material for: T-cell receptor and B-cell receptor repertoires profiling in pleural tuberculosis
Source: Front Immunol. 2024 Nov 27;15:1473486. doi: 10.3389/fimmu.2024.1473486 (PMC11632106; doi:10.3389/fimmu.2024.1473486)
Supplement: SUPPLEMENTARY Excel Table S1 — The list of shared clones of TRB, TRG, and IGH between the blood and pleural effusion of the PLTB patients. [file Table2.xlsx]

## Sheet: E-TRB
E10_TRB	E15_TRB	E19_TRB	E22_TRB	E99_TRB	E100_TRB	E101_TRB	E102_TRB	E108_TRB	cdr3nt	cdr3aa
3	45	2	1	2	25	0	0	29	TGTGCCAGCAGCTCACATAATTGGGGGGGATCCGGGGAGCTGTTTTTT	CASSSHNWGGSGELFF
324	257	216	53295	4	0	0	1	2	TGTGCCAGCAGTTACTCCATGGAGGGCGGTTCACCCCTCCACTTT	CASSYSMEGGSPLHF
1	61	0	1	20	7	2	0	3	TGTGCCAGCAGCTTTGGAGATACGCAGTATTTT	CASSFGDTQYF
5	5	3	7	0	23	0	1	25	TGTGCCAGCAGACCAGGGACTACTAACACCGGGGAGCTGTTTTTT	CASRPGTTNTGELFF
7	5	6	10	0	2	1	3	694	TGTGCCAGCAGCTTAGATTTCACCGGGGAGCTGTTTTTT	CASSLDFTGELFF
31	15	719	26	2	0	66	1	0	TGTGCCACCAGTGGCAGCTCATTAAATTCACCCCTCCACTTT	CATSGSSLNSPLHF
5	27	3	5	0	35	2	0	23	TGTGCCAGCAGTTCCGGAGAGTTAGATGACTATGGCTACACCTTC	CASSSGELDDYGYTF
55	39	27	5672	2	1	1	1	0	TGTGCCAGCAGTTTATCCAGCGGGAGTCTCAATGAGCAGTTCTTC	CASSLSSGSLNEQFF

## Sheet: P-TRB
P10_TRB	P15_TRB	P19_TRB	P22_TRB	P99_TRB	P100_TRB	P101_TRB	P102_TRB	P108_TRB	cdr3nt	cdr3aa
4	1223	11	12	1	2	2	0	0	TGTGCCAGCAGCTCACATAATTGGGGGGGATCCGGGGAGCTGTTTTTT	CASSSHNWGGSGELFF
283	290	54	71538	3	1	133	1	2	TGTGCCAGCAGTTACTCCATGGAGGGCGGTTCACCCCTCCACTTT	CASSYSMEGGSPLHF
0	0	6	48	146	89	96	2	1	TGTGCCACCAGTGAAACAGGGGGCGCTGGGGCCAACGTCCTGACTTTC	CATSETGGAGANVLTF

## Sheet: E-TRG
E10_TRG	E15_TRG	E19_TRG	E22_TRG	E99_TRG	E100_TRG	E101_TRG	E102_TRG	E108_TRG	cdr3nt	cdr3aa
33	263	233	161	0	87	115	255	59	TGTGCCACCTGGGACGGGCCCGGTTATAAGAAACTCTTT	CATWDGPGYKKLF
44	92	50	34	246	0	144	86	44	TGTGCCACCTGGGACAACTATAAGAAACTCTTT	CATWDNYKKLF
302	687	750	463	138	207	433	411	781	TGTGCCACCTGGGACAGTAAGAAACTCTTT	CATWDSKKLF
961	1286	397	798	7954	3917	1452	1690	925	TGTGCTGCGTGGGATTATAAGAAACTCTTT	CAAWDYKKLF
529	812	2356	405	546	600	244	120	197	TGTGCCACCTGGGACGGGCCGGAGAAACTCTTT	CATWDGPEKLF
177	241	113	298	409	168	789	48	140	TGTGCCACCTGGGATGAATATAAGAAACTCTTT	CATWDEYKKLF
492	481	548	376	157	245	388	0	559	TGTGCCACCTGGGACGGGGGTTATTATAAGAAACTCTTT	CATWDGGYYKKLF
329	0	66	724	172	89	144	183	177	TGTGCCACCTGGGACAGGCGAAAGAAACTCTTT	CATWDRRKKLF
618	266	130	622	409	140	522	100	201	TGTGCCACCTGGGACGGGCGGGGTAGTGATTGGATCAAGACGTTT	CATWDGRGSDWIKTF
1118	968	876	606	838	574	542	1666	1417	TGTGCCACCTGGGACGGGCATTATAAGAAACTCTTT	CATWDGHYKKLF
134	116	261	319	0	46	649	419	351	TGTGCCACCTGGGATGTTTATAAGAAACTCTTT	CATWDVYKKLF
910	391	165	79	304	45	166	0	24	TGTGCCACCTGGGACGGGTATAGTAGTGATTGGATCAAGACGTTT	CATWDGYSSDWIKTF
3763	3386	1259	3986	10791	12564	6540	2528	3631	TGTGCTGCGTGGGATTATTATAAGAAACTCTTT	CAAWDYYKKLF
235	73	19	142	251	48	111	77	25	TGTGCCACCTGGGGGAGTAGTGATTGGATCAAGACGTTT	CATWGSSDWIKTF
1158	2097	1936	1012	1477	690	572	773	772	TGTGCCACCTGGGACGGTTATAAGAAACTCTTT	CATWDGYKKLF
20	63	0	118	71	308	364	85	47	TGTGCTGCGTGGGATCCGAATTATTATAAGAAACTCTTT	CAAWDPNYYKKLF
249	424	217	171	556	149	354	121	159	TGTGCCACCTGGGATAGCTATTATAAGAAACTCTTT	CATWDSYYKKLF
100	71	96	140	38	91	0	255	43	TGTGCCACCTGGGACGGGCCGGGCTATAAGAAACTCTTT	CATWDGPGYKKLF
790	608	1194	558	449	260	4266	3097	477	TGTGCCACCTGGGAGAAACTCTTT	CATWEKLF
141	142	202	313	200	282	362	181	168	TGTGCCACCTGGTCTTATTATAAGAAACTCTTT	CATWSYYKKLF
663	1659	1234	1224	470	1117	2173	542	1680	TGTGCCACCTGGGACTATTATAAGAAACTCTTT	CATWDYYKKLF
513	179	141	529	364	181	808	164	108	TGTGCCACCTGGGATCCTTATTATAAGAAACTCTTT	CATWDPYYKKLF
13	20	0	19	8	63	51	14	20	TGTGCTGCGTGGGATACCACTGGTTGGTTCAAGATATTT	CAAWDTTGWFKIF
68	209	48	314	0	69	191	60	88	TGTGCCACCTGGGACAGGCGGGATAAGAAACTCTTT	CATWDRRDKKLF
464	364	270	313	308	117	665	0	229	TGTGCCACCTGGGATGGTAAGAAACTCTTT	CATWDGKKLF
461	513	278	305	220	699	781	0	161	TGTGCCACCTGGGACAGGCGTAAGAAACTCTTT	CATWDRRKKLF
332	212	228	502	268	61	334	371	195	TGTGCCACCTGGGATTCTTATTATAAGAAACTCTTT	CATWDSYYKKLF
25712	1751	979	1439	2530	394	1020	509	0	TGTGCCACCTGGGACGGGCCTTATAAGAAACTCTTT	CATWDGPYKKLF
227	166	410	86	89	64	210	201	196	TGTGCCACCTGGGGAAAGAAACTCTTT	CATWGKKLF
987	352	91	783	581	130	0	439	1491	TGTGCCACCTGGGACTATTATTATAAGAAACTCTTT	CATWDYYYKKLF
44	678	211	150	163	441	550	125	139	TGTGCCACCTGGGGGAAACTCTTT	CATWGKLF
1078	1205	785	622	486	211	682	641	473	TGTGCCACCTGGGATAATTATAAGAAACTCTTT	CATWDNYKKLF
250	318	169	436	345	85	323	279	0	TGTGCCACCTGGCTTTATTATAAGAAACTCTTT	CATWLYYKKLF
123	322	86	166	345	98	200	109	159	TGTGCCACCTGGGGGAAGAAACTCTTT	CATWGKKLF
414	602	1312	401	0	326	686	2113	174	TGTGCCACCTGGGACGGGAAACTCTTT	CATWDGKLF
167	229	59	68	151	59	175	41	23	TGTGCCACCTGGGACGGGGATTGGATCAAGACGTTT	CATWDGDWIKTF
100	288	0	24	182	181	364	67	52	TGTGCCTTGTGGGAGGTCCCGAATTATTATAAGAAACTCTTT	CALWEVPNYYKKLF
728	605	33	363	697	261	366	361	154	TGTGCCACCTGGGATTGGATCAAGACGTTT	CATWDWIKTF
142	315	20	131	219	256	56	162	0	TGTGCCTTGTGGGAGAAGAAACTCTTT	CALWEKKLF
329	315	75	540	1380	178	724	407	181	TGTGCCTTGTGGGAGGTGTATTATAAGAAACTCTTT	CALWEVYYKKLF
373	363	136	502	357	64	711	175	0	TGTGCCACCTGGGACATTTATTATAAGAAACTCTTT	CATWDIYYKKLF
237	106	281	76	184	90	79	0	51	TGTGCCACCTGGGACGGGCCGGATAAGAAACTCTTT	CATWDGPDKKLF
285	63	62	332	577	39	187	205	0	TGTGCCACCTGGGACGGGCCCCATTATAAGAAACTCTTT	CATWDGPHYKKLF
283	62	93	94	352	0	190	79	52	TGTGCCTTGTGGGAGGTGCGGGATTATTATAAGAAACTCTTT	CALWEVRDYYKKLF
309	891	714	1530	1030	2818	749	140	848	TGTGCCTTGTGGGAGGTGCGGTATAAGAAACTCTTT	CALWEVRYKKLF
118	292	12	85	134	725	322	234	0	TGTGCTGCGTGGGATTCTTATTATAAGAAACTCTTT	CAAWDSYYKKLF
143	115	206	156	200	250	789	185	77	TGTGCCACCTGGGACAGGAATAAGAAACTCTTT	CATWDRNKKLF
454	347	137	182	410	0	184	299	226	TGTGCCACCTGGGACGGGCGTAGTGATTGGATCAAGACGTTT	CATWDGRSDWIKTF
327	577	0	259	425	3231	456	344	458	TGTGCCACCTGGCCGAATTATTATAAGAAACTCTTT	CATWPNYYKKLF
70	84	1334	483	85	113	123	61	73	TGTGCCACCTGGGACGCCTATTATAAGAAACTCTTT	CATWDAYYKKLF
457	1521	81	197	85	75	607	173	626	TGTGCCACCCATAAGAAACTCTTT	CATHKKLF
92	55	3	56	77	123	46	0	52	TGTGCTGCGTGGGATTTTGAGAAACTCTTT	CAAWDFEKLF
293	402	262	782	550	214	460	388	170	TGTGCCACCTGGGACAGGCGGGGTTATAAGAAACTCTTT	CATWDRRGYKKLF
309	202	163	645	137	336	265	701	4126	TGTGCCTTGTGGGAGGGTTATTATAAGAAACTCTTT	CALWEGYYKKLF
42	120	118	77	81	68	52	245	23	TGTGCCACCTGGGACGGGCTAAGTGATTGGATCAAGACGTTT	CATWDGLSDWIKTF
308	135	553	374	106	203	0	2818	486	TGTGCCACCTGGGACAGGGATAAGAAACTCTTT	CATWDRDKKLF
237	198	157	193	0	45	271	110	34	TGTGCCACCTGGGACGGGCCGAGTTATTATAAGAAACTCTTT	CATWDGPSYYKKLF
430	175	284	285	520	229	271	231	0	TGTGCCACCTGGGACAGCCCTTATTATAAGAAACTCTTT	CATWDSPYYKKLF
383	836	261	721	256	85	3086	0	79	TGTGCCACCTGGGATACTTATTATAAGAAACTCTTT	CATWDTYYKKLF
703	1203	0	3585	1026	478	1150	491	300	TGTGCCACCTGGGATGATTATAAGAAACTCTTT	CATWDDYKKLF
438	205	37	247	151	165	244	0	412	TGTGCCACCTGGGACGGCCTGAATTATTATAAGAAACTCTTT	CATWDGLNYYKKLF
201	116	82	394	297	26	338	187	27	TGTGCCACCTGGGACGGGCGGAGTGATTGGATCAAGACGTTT	CATWDGRSDWIKTF
96	73	78	297	281	0	85	70	121	TGTGCCACCTGGGACAGGCCCGATTATTATAAGAAACTCTTT	CATWDRPDYYKKLF
2297	3307	1036	2373	3239	414	2302	4119	1307	TGTGCCACCTGGGAGAATTATTATAAGAAACTCTTT	CATWENYYKKLF
486	561	210	480	737	582	437	330	90	TGTGCCACCTGGTATAAGAAACTCTTT	CATWYKKLF
302	24	0	94	366	321	51	58	32	TGTGCTGCGTGGTATAAGAAACTCTTT	CAAWYKKLF
909	355	112	551	447	185	258	111	755	TGTGCCACCTGGGACGCTTATTATAAGAAACTCTTT	CATWDAYYKKLF
609	415	227	740	75	68	51	825	168	TGTGCCACCTGGGATAGGGATTATAAGAAACTCTTT	CATWDRDYKKLF
352	188	63	199	234	152	332	93	0	TGTGCCACCTGGGAAGATTATTATAAGAAACTCTTT	CATWEDYYKKLF
74	545	162	371	130	0	58	118	105	TGTGCCACCTGGGACGGGCCAGGTTATAAGAAACTCTTT	CATWDGPGYKKLF
302	78	0	127	133	53	335	205	130	TGTGCCACCTGGGCAAATTATTATAAGAAACTCTTT	CATWANYYKKLF
819	1735	706	342	5742	460	653	762	489	TGTGCCACCTGGAAGAAACTCTTT	CATWKKLF
289	245	47	298	113	198	620	52	274	TGTGCCACCTGGGACGGGCGGAGTAGTGATTGGATCAAGACGTTT	CATWDGRSSDWIKTF
1303	658	1078	1185	2409	426	667	308	801	TGTGCCACCTGGGACGGGCGTTATTATAAGAAACTCTTT	CATWDGRYYKKLF
104	457	38	73	185	198	0	262	47	TGTGCCTTGTGGAATTATTATAAGAAACTCTTT	CALWNYYKKLF
231	72	100	542	0	49	120	119	50	TGTGCCACCTCCAAGAAACTCTTT	CATSKKLF
372	0	152	345	786	72	7524	568	487	TGTGCCACCTGGGTTAAGAAACTCTTT	CATWVKKLF
211	148	113	142	85	0	892	166	174	TGTGCCACCTGGGACGGGCAGGGTTATAAGAAACTCTTT	CATWDGQGYKKLF
689	758	301	517	300	315	328	35	85	TGTGCCTTGTGGGAGGTGCTTTATAAGAAACTCTTT	CALWEVLYKKLF
90	440	387	454	73	169	235	55	0	TGTGCCACCTGGGATAAATATAAGAAACTCTTT	CATWDKYKKLF
112	188	0	394	158	33	370	461	203	TGTGCCACCTGGGATGGGCGATATAAGAAACTCTTT	CATWDGRYKKLF
171	122	24	201	0	71	108	11	96	TGTGCCACCTGGGACGGGGGGGGTAGTGATTGGATCAAGACGTTT	CATWDGGGSDWIKTF
128	126	34	239	161	71	1265	602	0	TGTGCCTTGTGGGAGGGATATTATAAGAAACTCTTT	CALWEGYYKKLF
11753	57	163	48	117	56	67	67	0	TGTGCCACCTGGGACGGGCTTGGTTATTATAAGAAACTCTTT	CATWDGLGYYKKLF
32	121	0	83	123	40	82	71	20	TGTGCCACCTGGGATGGGCCTTGGTATAAGAAACTCTTT	CATWDGPWYKKLF
73	108	55	409	196	0	65	264	80	TGTGCCACCTGGTTGAATTATTATAAGAAACTCTTT	CATWLNYYKKLF
152	202	0	210	299	29	378	51	676	TGTGCCACCTGGGACAGGCCCCTTTATTATAAGAAACTCTTT	CATWDRPLYYKKLF
293	476	283	744	249	82	1004	169	409	TGTGCCACCTGGGACAATTATAAGAAACTCTTT	CATWDNYKKLF
870	1017	750	914	2436	206	846	5510	756	TGTGCCACCTGGGACGGGTATTATAAGAAACTCTTT	CATWDGYYKKLF
9	19	0	41	398	111	167	244	32	TGTGCTGCGTGGGATTATGATTATAAGAAACTCTTT	CAAWDYDYKKLF
104	299	168	135	267	82	38	348	17	TGTGCCACCTGGGACGGGCCCCAGAAACTCTTT	CATWDGPQKLF
447	798	350	494	673	0	1095	866	67	TGTGCCACCTGGGATAGGGATTATTATAAGAAACTCTTT	CATWDRDYYKKLF
82	106	0	123	106	36	193	168	75	TGTGCCACCTGGGGTTCTTATTATAAGAAACTCTTT	CATWGSYYKKLF
181	478	288	134	329	155	510	215	187	TGTGCCACCTGGGATGGATATAAGAAACTCTTT	CATWDGYKKLF
1422	648	0	530	355	130	302	163	468	TGTGCCACCTGGGAAAAGAAACTCTTT	CATWEKKLF
78	162	61	113	154	0	92	92	58	TGTGCCACCTGGGACAGGCTGGGGTATTATAAGAAACTCTTT	CATWDRLGYYKKLF
265	177	79	449	294	119	651	224	473	TGTGCCACCTGGGATGGGTATAAGAAACTCTTT	CATWDGYKKLF
406	234	130	504	200	71	447	191	853	TGTGCCACCTGGGACAGCCCGAATTATTATAAGAAACTCTTT	CATWDSPNYYKKLF
255	194	186	36	4483	106	111	81	48	TGTGCCACCTGGGACGGGCCCGATTATTATAAGAAACTCTTT	CATWDGPDYYKKLF
265	260	106	214	420	138	87	59	293	TGTGCCTTGTGGGAGGTGCGCTATAAGAAACTCTTT	CALWEVRYKKLF
209	410	383	0	333	45	171	48	95	TGTGCCACCTGGGACGGGAAGAATTATTATAAGAAACTCTTT	CATWDGKNYYKKLF
1198	1335	0	2011	1539	561	3401	1289	2345	TGTGCCACCTGGGATGGTTATTATAAGAAACTCTTT	CATWDGYYKKLF
373	1409	160	428	55	0	843	202	267	TGTGCCACCTGGGCCTATTATAAGAAACTCTTT	CATWAYYKKLF
59	101	7	16	137	273	187	0	38	TGTGCTGCGTGGGTGAATTATTATAAGAAACTCTTT	CAAWVNYYKKLF
320	176	101	226	0	156	68	255	49	TGTGCCACCTGGGACAGGGAGAATTATTATAAGAAACTCTTT	CATWDRENYYKKLF
828	541	404	583	477	0	507	1233	187	TGTGCCACCTGGGACAGGCGGAATTATTATAAGAAACTCTTT	CATWDRRNYYKKLF
400	655	272	660	204	0	628	73	120	TGTGCCACCTGGGACAGGCCGGGGTATAAGAAACTCTTT	CATWDRPGYKKLF
543	179	138	354	582	79	301	540	0	TGTGCCACCTGGGACAGGATTTATTATAAGAAACTCTTT	CATWDRIYYKKLF
109	164	9	185	398	477	73	0	127	TGTGCTGCGTGGGATAATTATTATAAGAAACTCTTT	CAAWDNYYKKLF
25	66	168	141	252	739	171	76	270	TGTGCTGCGTGGGGTAAGAAACTCTTT	CAAWGKKLF
118	86	145	84	63	60	80	87	25	TGTGCCACCTGGGAAAGTTATTATAAGAAACTCTTT	CATWESYYKKLF
117	142	60	424	255	118	116	372	127	TGTGCCACCTGGGCTAATTATTATAAGAAACTCTTT	CATWANYYKKLF
576	656	106	936	380	343	1231	0	305	TGTGCCACCTGGGATGATTATTATAAGAAACTCTTT	CATWDDYYKKLF
148	175	116	198	289	46	28	0	136	TGTGCCACCTGGGACGGGCAAAATTATAAGAAACTCTTT	CATWDGQNYKKLF
151	138	300	326	122	0	123	126	94	TGTGCCACCTGGGACGACTATTATAAGAAACTCTTT	CATWDDYYKKLF
70	225	47	72	503	308	65	212	51	TGTGCTGCGTGGGATTATAATTATAAGAAACTCTTT	CAAWDYNYKKLF
91	141	1009	541	477	0	99	327	57	TGTGCCACCTGGGACAGGAATTATAAGAAACTCTTT	CATWDRNYKKLF
3	2	2	12	15	20	8	3	0	TGTGCCTGCTGGATTAGGCACGATTATAAGAAACTCTTT	CACWIRHDYKKLF
324	223	200	328	215	117	157	0	223	TGTGCCACCTCTTATTATAAGAAACTCTTT	CATSYYKKLF
192	759	71	619	193	35	625	150	201	TGTGCCACCTGGGACGGAAGTAGTGATTGGATCAAGACGTTT	CATWDGSSDWIKTF
66	166	9	55	51	0	178	182	19	TGTGCCACCTGGGCCAGTAGTGATTGGATCAAGACGTTT	CATWASSDWIKTF
196	268	228	652	469	365	212	540	91	TGTGCCACCTGGAAGAATTATTATAAGAAACTCTTT	CATWKNYYKKLF
642	335	125	864	487	1460	573	276	127	TGTGCCACCTGGGACAGGCTGAATTATTATAAGAAACTCTTT	CATWDRLNYYKKLF
788	480	714	1286	641	206	680	963	1093	TGTGCCACCTGGGCTTATTATAAGAAACTCTTT	CATWAYYKKLF
704	1700	1029	543	191	483	361	47	226	TGTGCCACCTGGGACGGGCGATATAAGAAACTCTTT	CATWDGRYKKLF
189	104	111	94	97	1755	172	110	461	TGTGCCACCTGGGAAGGGTATAAGAAACTCTTT	CATWEGYKKLF
36	111	41	36	0	458	190	96	63	TGTGCTGCGTGGGATTGGAATTATTATAAGAAACTCTTT	CAAWDWNYYKKLF
2171	1094	368	1509	922	588	585	369	3595	TGTGCCACCTGGGACCCGAATTATTATAAGAAACTCTTT	CATWDPNYYKKLF
138	134	13	215	161	96	153	67	42	TGTGCCACGAATTATTATAAGAAACTCTTT	CATNYYKKLF
699	234	733	326	1250	173	291	176	36	TGTGCCACCTGGGACGGGCACTATTATAAGAAACTCTTT	CATWDGHYYKKLF
274	322	562	544	424	0	579	200	195	TGTGCCACCTGGGACGGGTATTATTATAAGAAACTCTTT	CATWDGYYYKKLF
89	250	80	195	80	54	0	38	51	TGTGCCACCTGGGACGGGCCCCCGAATTATTATAAGAAACTCTTT	CATWDGPPNYYKKLF
106	0	62	178	237	150	224	47	5	TGTGCCTTGAATTATTATAAGAAACTCTTT	CALNYYKKLF
6573	4447	2193	2867	2425	687	3178	1830	1350	TGTGCCACCTGGGACAGGAATTATTATAAGAAACTCTTT	CATWDRNYYKKLF
80	48	6	55	157	0	158	24	19	TGTGCTGCGTGGGACTCGAATTATTATAAGAAACTCTTT	CAAWDSNYYKKLF
54	211	253	167	202	93	394	0	239	TGTGCCACCTGGGACGGGCCCCTTTATTATAAGAAACTCTTT	CATWDGPLYYKKLF
174	79	64	164	376	70	365	361	0	TGTGCCACCTGGGACAATAAGAAACTCTTT	CATWDNKKLF
170	63	128	251	132	194	84	86	162	TGTGCCACCTGGGATGGAAAGAAACTCTTT	CATWDGKKLF
539	673	589	443	561	301	385	167	0	TGTGCCTTGTGGGAGGTGCGATATAAGAAACTCTTT	CALWEVRYKKLF
867	354	91	152	148	49	126	0	51	TGTGCCACCTGGGACAAATATTATAAGAAACTCTTT	CATWDKYYKKLF
261	88	177	537	454	58	193	295	115	TGTGCCACCTGGGACAGGCCCCAGAAACTCTTT	CATWDRPQKLF
7266	5951	2493	5000	6213	2818	23898	7082	3209	TGTGCCACCTGGGATTATAAGAAACTCTTT	CATWDYKKLF
782	1206	729	1047	728	391	1376	593	528	TGTGCCACCTGGGCGAATTATTATAAGAAACTCTTT	CATWANYYKKLF
157	399	152	310	133	0	287	67	66	TGTGCCACCTGGGACGGGCCCGGTAGTGATTGGATCAAGACGTTT	CATWDGPGSDWIKTF
118	399	35	189	166	52	460	930	0	TGTGCCACCTGGGACCTTAAGAAACTCTTT	CATWDLKKLF
251	92	25	333	362	71	229	63	70	TGTGCCACCTGGGACAGGCCAGGGTATAAGAAACTCTTT	CATWDRPGYKKLF
409	894	613	652	1583	154	779	762	101	TGTGCCACCTGGGACGGGTATAAGAAACTCTTT	CATWDGYKKLF
145	64	49	129	69	74	66	48	61	TGTGCCACCTGGGCCTCTTATTATAAGAAACTCTTT	CATWASYYKKLF
485	623	612	613	365	338	573	268	945	TGTGCCACCTGGGACGGGCCGGGTTATAAGAAACTCTTT	CATWDGPGYKKLF
533	1048	956	876	1187	61	1750	197	434	TGTGCCACCTGGGACGATTATAAGAAACTCTTT	CATWDDYKKLF
362	119	64	124	162	50	58	0	36	TGTGCCACCTGGGACGGGCCTTATTATTATAAGAAACTCTTT	CATWDGPYYYKKLF
359	552	138	248	337	58	241	59	0	TGTGCCACCTGGGACGGGGGTTATAAGAAACTCTTT	CATWDGGYKKLF
568	376	602	609	657	180	756	348	120	TGTGCCACCTGGGACGGGCGGGGGAAACTCTTT	CATWDGRGKLF
1893	1582	1641	3346	1366	638	1592	1627	1893	TGTGCCACCTGGAATTATTATAAGAAACTCTTT	CATWNYYKKLF
55	244	96	142	230	0	69	40	102	TGTGCCTTGTGGGAGTCGAATTATTATAAGAAACTCTTT	CALWESNYYKKLF
59	296	5	98	307	690	213	1198	0	TGTGCTGCGTGGGACCCTTATTATAAGAAACTCTTT	CAAWDPYYKKLF
622	757	167	494	588	163	634	421	3740	TGTGCCACCTGGGATAGGTATTATAAGAAACTCTTT	CATWDRYYKKLF
1252	301	463	332	367	646	345	696	186	TGTGCCACCTGGGACGGGCGATATTATAAGAAACTCTTT	CATWDGRYYKKLF
144	287	62	649	0	95	376	326	319	TGTGCCACCTGGGATGGGCATTATAAGAAACTCTTT	CATWDGHYKKLF
162	294	0	348	284	87	599	160	273	TGTGCCACCTGGGATGGGAAGAAACTCTTT	CATWDGKKLF
395	522	514	721	511	3934	581	315	287	TGTGCCACCTGGGACAGGCCGGGTTATAAGAAACTCTTT	CATWDRPGYKKLF
130	139	50	58	79	188	199	0	94	TGTGCCACCTGGGACAGCTTTTATTATAAGAAACTCTTT	CATWDSFYYKKLF
45	172	17	75	90	0	73	82	74	TGTGCCACCTGGTCTTATAAGAAACTCTTT	CATWSYKKLF
1522	7287	354	920	1016	495	643	613	1753	TGTGCCACCTGGGACGGAAATTATTATAAGAAACTCTTT	CATWDGNYYKKLF
446	237	166	82	299	213	1281	309	268	TGTGCCTTGTGGGAGGTGAAGAAACTCTTT	CALWEVKKLF
139	409	432	332	0	232	629	99	27	TGTGCCACCTGGGACAGGCGGAAGAAACTCTTT	CATWDRRKKLF
339	144	218	282	240	0	210	595	92	TGTGCCACCTGGGACGGGCCTGGTTATAAGAAACTCTTT	CATWDGPGYKKLF
319	307	270	553	160	1807	387	275	346	TGTGCCACCTATAAGAAACTCTTT	CATYKKLF
520	345	91	233	229	89	640	555	281	TGTGCCACCTGGGATATTTATAAGAAACTCTTT	CATWDIYKKLF
400	200	94	504	439	320	440	138	97	TGTGCCACCTGGGGCCTTTATTATAAGAAACTCTTT	CATWGLYYKKLF
193	225	0	166	846	605	449	197	114	TGTGCTGCGTGGGATTCGAATTATTATAAGAAACTCTTT	CAAWDSNYYKKLF
168	62	66	144	169	41	91	0	248	TGTGCCACCTGGGTTTCTTATTATAAGAAACTCTTT	CATWVSYYKKLF
67	106	48	83	162	42	251	653	62	TGTGCCACCTGGGCCACTTATTATAAGAAACTCTTT	CATWATYYKKLF
145	517	1476	271	0	258	229	48	114	TGTGCCACCTGGGACTTGAATTATTATAAGAAACTCTTT	CATWDLNYYKKLF
122	233	91	404	688	61	198	0	132	TGTGCCACCTGGGACAGGAAGAATTATTATAAGAAACTCTTT	CATWDRKNYYKKLF
265	83	63	157	130	67	136	41	101	TGTGCCACCTGGGATGAGAAGAAACTCTTT	CATWDEKKLF
145	361	238	377	460	0	243	269	189	TGTGCCACCTGGGCCCTTTATTATAAGAAACTCTTT	CATWALYYKKLF
518	320	47	149	108	85	390	74	0	TGTGCCACCTGGGACAGGCCAAAGAAACTCTTT	CATWDRPKKLF
445	644	129	287	0	242	807	253	99	TGTGCCTTGTGGGAGGTGCTTTATTATAAGAAACTCTTT	CALWEVLYYKKLF
626	367	241	34	146	53	287	0	28	TGTGCCACCTGGGACGGTGATTGGATCAAGACGTTT	CATWDGDWIKTF
282	191	196	872	229	59	139	228	52	TGTGCCACCTGGGACAGGCCCAATTATTATAAGAAACTCTTT	CATWDRPNYYKKLF
103	397	244	240	1028	0	157	1773	234	TGTGCCACCTGGGGGTATAAGAAACTCTTT	CATWGYKKLF
53	23	3	7	252	0	130	21	3	TGTGCTGCGTGGGATTACCCTTATTATAAGAAACTCTTT	CAAWDYPYYKKLF
360	164	102	184	0	195	358	60	105	TGTGCCACCTGGGGGGGTTATTATAAGAAACTCTTT	CATWGGYYKKLF
26	62	4	63	0	1131	88	61	219	TGTGCTGCGTGGGATTGGGAGAAACTCTTT	CAAWDWEKLF
496	616	1893	618	285	0	446	484	146	TGTGCCACCTGGGACGGGCGGAATTATTATAAGAAACTCTTT	CATWDGRNYYKKLF
824	667	535	515	574	26	158	220	125	TGTGCCACCTGGGACGGGCCGGGGTATAAGAAACTCTTT	CATWDGPGYKKLF
213	0	296	337	840	511	475	89	96	TGTGCCACCTGGGGCAATTATTATAAGAAACTCTTT	CATWGNYYKKLF
366	1034	128	612	462	204	902	18170	405	TGTGCCACCTGGGACAGGCCGGGTTATTATAAGAAACTCTTT	CATWDRPGYYKKLF
366	705	79	491	246	0	767	340	285	TGTGCCACCTGGGACAGGCGGGATTATAAGAAACTCTTT	CATWDRRDYKKLF
414	928	262	627	768	158	345	273	205	TGTGCCACCTGGGACAGGCACTATAAGAAACTCTTT	CATWDRHYKKLF
283	406	342	785	0	196	755	340	539	TGTGCCACCTATTATAAGAAACTCTTT	CATYYKKLF
178	349	47	251	330	65	433	521	157	TGTGCCACCTGGGATGGCTATTATAAGAAACTCTTT	CATWDGYYKKLF
78	183	144	134	135	46	91	104	0	TGTGCCACCTGGGACGGTCAGAATTATTATAAGAAACTCTTT	CATWDGQNYYKKLF
14453	1427	718	2149	268	0	1358	479	776	TGTGCCACCTGGGACAGGCGTTATAAGAAACTCTTT	CATWDRRYKKLF
32	41	9	122	109	73	225	38	135	TGTGCTGCGTGGGATTATAATTATTATAAGAAACTCTTT	CAAWDYNYYKKLF
87	205	576	232	582	0	122	58	163	TGTGCCTTGTGGGAGGTGCCGAATTATTATAAGAAACTCTTT	CALWEVPNYYKKLF
64	50	53	48	91	122	138	79	0	TGTGCCACCTGGGGTCATTATTATAAGAAACTCTTT	CATWGHYYKKLF
1070	1111	439	751	1167	0	742	668	201	TGTGCCACCTGGGACAAGAATTATTATAAGAAACTCTTT	CATWDKNYYKKLF
45	98	68	133	424	73	86	140	301	TGTGCCACCGAGAAACTCTTT	CATEKLF
2231	1249	4420	791	355	1112	2898	186	193	TGTGCCACCTGGGACGGGCGCTATAAGAAACTCTTT	CATWDGRYKKLF
344	193	147	126	0	33	117	84	58	TGTGCCACCTGGGGACTCTTT	CATWGLF
7755	5684	3422	5063	4407	2040	4552	2931	2791	TGTGCCACCTGGGATAAGAAACTCTTT	CATWDKKLF
147	614	1431	499	492	265	303	96	78	TGTGCCACCTGGGAGGATTATAAGAAACTCTTT	CATWEDYKKLF
856	1469	0	1176	1101	468	1207	591	236	TGTGCCACCTGGGACAGGCATTATTATAAGAAACTCTTT	CATWDRHYYKKLF
401	293	235	272	140	166	119	0	39	TGTGCCACCTGGGACGGGCCTGATTATAAGAAACTCTTT	CATWDGPDYKKLF
85	47	48	367	0	29	322	73	141	TGTGCCACCTGGGACAGGCCGGGGAATTATTATAAGAAACTCTTT	CATWDRPGNYYKKLF
64	56	225	240	516	3689	0	100	130	TGTGCCACCTGGGACGGGCTCAAGAAACTCTTT	CATWDGLKKLF
470	1544	459	462	385	212	180	174	87	TGTGCCACCTGGACTTATTATAAGAAACTCTTT	CATWTYYKKLF
142	166	85	98	236	178	370	115	0	TGTGCCTTGTGGGTTTATTATAAGAAACTCTTT	CALWVYYKKLF
948	967	3649	687	472	0	848	438	160	TGTGCCACCTGGGACGGGCCGGATTATAAGAAACTCTTT	CATWDGPDYKKLF
669	697	861	399	687	107	397	746	148	TGTGCCACCTGGGACGGGCGGGATTATAAGAAACTCTTT	CATWDGRDYKKLF
243	414	354	399	586	0	6387	92	302	TGTGCCACCTGGGACGGACCGAATTATTATAAGAAACTCTTT	CATWDGPNYYKKLF
514	513	72	550	937	5664	390	292	280	TGTGCCACCTGGGATGTTTATTATAAGAAACTCTTT	CATWDVYYKKLF
247	0	100	220	195	48	401	39	109	TGTGCCACCTGGGACGGGCCTGGTAGTGATTGGATCAAGACGTTT	CATWDGPGSDWIKTF
287	190	120	580	138	49	517	301	0	TGTGCCACCCATTATTATAAGAAACTCTTT	CATHYYKKLF
53	47	71	40	425	146	82	129	29	TGTGCTGCGTGGGATTACTATTATAAGAAACTCTTT	CAAWDYYYKKLF
617	920	209	537	582	199	227	51	213	TGTGCCACCTGGGACGGCCATTATTATAAGAAACTCTTT	CATWDGHYYKKLF
1101	250	435	1172	869	258	834	234	508	TGTGCCACCTGGTATTATAAGAAACTCTTT	CATWYYKKLF
4211	198	0	442	451	158	158	95	117	TGTGCCACCTGGGACGGGCTCTATAAGAAACTCTTT	CATWDGLYKKLF
930	679	652	1051	1376	620	1165	542	213	TGTGCCACCTGGGACGGGCATTATTATAAGAAACTCTTT	CATWDGHYYKKLF
162	396	1510	180	108	739	245	0	121	TGTGCCACCTGGGACGGGCCGAAGAAACTCTTT	CATWDGPKKLF
334	300	71	263	384	0	328	268	205	TGTGCCACCTGGGACAGGGGTTATTATAAGAAACTCTTT	CATWDRGYYKKLF
440	421	324	283	553	71	304	0	91	TGTGCCACCTGGGACAGGCTTAAGAAACTCTTT	CATWDRLKKLF
663	720	0	634	568	84	481	314	37	TGTGCCACCCCGAATTATTATAAGAAACTCTTT	CATPNYYKKLF
152	29	0	109	266	25	98	129	47	TGTGCCACCTGGGATCCTTATAAGAAACTCTTT	CATWDPYKKLF
338	159	126	616	0	53	159	533	146	TGTGCCACCTGGGACGGGCGTGATTGGATCAAGACGTTT	CATWDGRDWIKTF
180	214	0	123	37	65	263	1219	22	TGTGCCACCTGGGACGGGCAGGGTAGTGATTGGATCAAGACGTTT	CATWDGQGSDWIKTF
1670	2033	502	2150	1780	566	1357	1565	1196	TGTGCCACCTGGGACAGGCTTTATTATAAGAAACTCTTT	CATWDRLYYKKLF
495	114	218	489	252	0	179	141	1641	TGTGCCACCTGGGACTCGAATTATTATAAGAAACTCTTT	CATWDSNYYKKLF
110	69	45	203	91	692	261	107	30	TGTGCTGCGTGGGACCTTTATTATAAGAAACTCTTT	CAAWDLYYKKLF
622	703	140	439	424	0	361	638	350	TGTGCCACCTGGGATTTTTATTATAAGAAACTCTTT	CATWDFYYKKLF
250	224	196	121	250	51	22	591	29	TGTGCCACCTGGGACGGGCCAAGTAGTGATTGGATCAAGACGTTT	CATWDGPSSDWIKTF
1524	1491	442	1355	4196	425	880	464	728	TGTGCCACCTGGGACGGGCCGAATTATTATAAGAAACTCTTT	CATWDGPNYYKKLF
1054	1125	548	1252	0	10738	1745	1414	399	TGTGCCACCTGGGTGAATTATTATAAGAAACTCTTT	CATWVNYYKKLF
445	92	135	195	0	97	195	35	223	TGTGCCACCTGGGTCCCTTATTATAAGAAACTCTTT	CATWVPYYKKLF
473	173	44	340	543	78	201	0	81	TGTGCCACCTGGGACGGTTTTTATTATAAGAAACTCTTT	CATWDGFYYKKLF
98	414	7586	245	158	87	228	0	86	TGTGCCACCTGGGACGGCCATTATAAGAAACTCTTT	CATWDGHYKKLF
98	163	0	190	89	198	74	29	159	TGTGCCACCTGGGACGGTAATAAGAAACTCTTT	CATWDGNKKLF
179	466	126	227	437	165	197	512	53	TGTGCCACCTGGGACGGGCCCAAGAAACTCTTT	CATWDGPKKLF
7	67	11	20	166	0	379	150	152	TGTGCTGCGTGGGATTGGAAGAAACTCTTT	CAAWDWKKLF
313	300	75	186	268	0	172	61	26	TGTGCCACCTGGGATGACTATAAGAAACTCTTT	CATWDDYKKLF
505	485	270	1037	645	367	1509	850	742	TGTGCCACCTGGGATGGTTATAAGAAACTCTTT	CATWDGYKKLF
185	221	138	249	372	60	337	0	45	TGTGCCACCTGGGACGGGCCTAGTAGTGATTGGATCAAGACGTTT	CATWDGPSSDWIKTF
1833	2030	854	1633	1438	608	1038	308	0	TGTGCCTTGTGGGAGGTGAATTATTATAAGAAACTCTTT	CALWEVNYYKKLF
367	412	107	678	487	405	494	90	335	TGTGCCACCTGGGACAGGCCGAATTATAAGAAACTCTTT	CATWDRPNYKKLF
721	191	155	248	714	141	0	260	418	TGTGCCACCTGGGATGATAAGAAACTCTTT	CATWDDKKLF
87	1160	154	260	341	0	242	131	296	TGTGCCACCTGGGATAGGCATTATAAGAAACTCTTT	CATWDRHYKKLF
3735	5078	2872	3272	2491	1181	2713	1042	3808	TGTGCCACCTGGGACGGTTATTATAAGAAACTCTTT	CATWDGYYKKLF
375	220	176	213	380	157	61	0	97	TGTGCCACCTGGGACGGGCCAAATTATAAGAAACTCTTT	CATWDGPNYKKLF
266	230	77	202	94	0	417	299	171	TGTGCCACCTGGGACAGGTATAAGAAACTCTTT	CATWDRYKKLF
327	551	397	367	633	7099	100	177	180	TGTGCCACCTGGGACGGGCGTAAGAAACTCTTT	CATWDGRKKLF
406	906	188	690	1663	76	275	1005	148	TGTGCCACCTGGGATGAGAAACTCTTT	CATWDEKLF
245	781	267	146	60	0	176	300	125	TGTGCCACCTGGGACGGGCTTAAGAAACTCTTT	CATWDGLKKLF
412	756	222	611	796	460	782	409	2182	TGTGCCTTGTGGGAGGATTATTATAAGAAACTCTTT	CALWEDYYKKLF
246	402	116	261	701	1595	526	502	382	TGTGCTGCGTGGGATTATTATTATAAGAAACTCTTT	CAAWDYYYKKLF
148	291	138	413	1455	1162	549	130	330	TGTGCTGCGTGGGAGAATTATTATAAGAAACTCTTT	CAAWENYYKKLF
107	55	0	322	338	36	250	14297	44	TGTGCCACCTGGGATGGTTATTATTATAAGAAACTCTTT	CATWDGYYYKKLF
149	509	0	427	227	121	345	123	95	TGTGCCACCTGGGATGGCTATAAGAAACTCTTT	CATWDGYKKLF
416	466	476	415	449	159	234	449	416	TGTGCCACCTGGGACTTTTATTATAAGAAACTCTTT	CATWDFYYKKLF
260	270	694	442	392	0	358	100	143	TGTGCCACCCCTTATTATAAGAAACTCTTT	CATPYYKKLF
334	862	486	708	1171	1161	461	266	818	TGTGCCACCTGGGGTAAGAAACTCTTT	CATWGKKLF
454	644	0	1171	633	524	4022	646	593	TGTGCCACCTGGGATGGGCCTTATTATAAGAAACTCTTT	CATWDGPYYKKLF
164	159	386	87	210	116	144	30	112	TGTGCCACCTGGGACGGGCCCAATTATTATAAGAAACTCTTT	CATWDGPNYYKKLF
296	227	79	402	267	210	388	3393	132	TGTGCCACCTGGGACGGGCATAGTAGTGATTGGATCAAGACGTTT	CATWDGHSSDWIKTF
104	194	87	25	51	261	51	0	81	TGTGCTGCGTGGGATTGGTATTATAAGAAACTCTTT	CAAWDWYYKKLF
88	320	0	11	181	239	57	151	48	TGTGCCTTGTGGGAGGCCCCGAATTATTATAAGAAACTCTTT	CALWEAPNYYKKLF
340	220	90	489	0	101	863	483	129	TGTGCCACCTGGGATTGTTATTATAAGAAACTCTTT	CATWDCYYKKLF
290	83	772	242	315	169	225	0	130	TGTGCCACCTGGGACAGGCCCCATTATTATAAGAAACTCTTT	CATWDRPHYYKKLF
198	472	92	0	188	185	128	321	106	TGTGCCACCTGGGATTGGTATAAGAAACTCTTT	CATWDWYKKLF
268	522	381	374	141	123	484	530	112	TGTGCCACCTGGGACAGGCATAAGAAACTCTTT	CATWDRHKKLF
134	296	573	118	507	0	97	112	74	TGTGCCACCTGGGACGGGGGGAAACTCTTT	CATWDGGKLF
216	205	19	87	617	0	313	275	33	TGTGCCACCCAGAATTATTATAAGAAACTCTTT	CATQNYYKKLF
458	198	138	381	307	64	298	97	26	TGTGCCACCTGGGACGGGCCGAGTGATTGGATCAAGACGTTT	CATWDGPSDWIKTF
68	146	204	83	0	94	284	98	12	TGTGCCACCTGGGACGGGCTAAGTAGTGATTGGATCAAGACGTTT	CATWDGLSSDWIKTF
275	217	151	183	331	77	227	523	66	TGTGCCACCTGGGACGGGCTGGGTTATAAGAAACTCTTT	CATWDGLGYKKLF
68	60	256	160	118	41	0	51	122	TGTGCCACCTGGGACAGGCCCATTTATTATAAGAAACTCTTT	CATWDRPIYYKKLF
315	432	223	683	150	59	329	727	290	TGTGCCACCTTTTATTATAAGAAACTCTTT	CATFYYKKLF
308	311	190	171	235	31	212	57	0	TGTGCCACCTGGGGCCCGAATTATTATAAGAAACTCTTT	CATWGPNYYKKLF
168	452	232	405	130	0	606	410	249	TGTGCCACCTGGGGCTATTATAAGAAACTCTTT	CATWGYYKKLF
329	98	70	208	65	70	212	62	48	TGTGCCACCTGGGACACCCATTATTATAAGAAACTCTTT	CATWDTHYYKKLF
137	286	141	197	456	40	288	98	5366	TGTGCCACCTGGGACCCTAAGAAACTCTTT	CATWDPKKLF
2285	1777	500	864	1384	773	795	721	1237	TGTGCCACCTGGGATAGTAGTGATTGGATCAAGACGTTT	CATWDSSDWIKTF
538	363	556	435	840	292	250	139	352	TGTGCCTTGTGGGAGGCTTATTATAAGAAACTCTTT	CALWEAYYKKLF
563	636	573	1190	596	1454	1896	571	695	TGTGCCACCTGGGACAGGCGATATAAGAAACTCTTT	CATWDRRYKKLF
692	362	254	837	442	0	454	851	92	TGTGCCACCTGGGACAGGCGGTATTATAAGAAACTCTTT	CATWDRRYYKKLF
2449	1305	721	1700	1816	367	3107	2160	735	TGTGCCACCTGGGACAGGCCTTATTATAAGAAACTCTTT	CATWDRPYYKKLF
448	768	702	0	300	891	1138	215	342	TGTGCCACCTGGGACCCTTATTATAAGAAACTCTTT	CATWDPYYKKLF
207	467	100	325	111	0	215	27	166	TGTGCCACCTGGGATAGGGAGAAACTCTTT	CATWDREKLF
641	737	362	429	807	7074	591	0	284	TGTGCCACCTGGGACAGGCCGGATTATAAGAAACTCTTT	CATWDRPDYKKLF
77	287	60	297	222	25	460	0	137	TGTGCCACCTTGAATTATTATAAGAAACTCTTT	CATLNYYKKLF
352	527	460	2358	4676	167	403	987	277	TGTGCCACCTGGGACAGGTATTATAAGAAACTCTTT	CATWDRYYKKLF
172	171	41	291	1016	85	244	1472	0	TGTGCCACCTGGGATAGATATTATAAGAAACTCTTT	CATWDRYYKKLF
85	189	63	38	0	73	63	59	93	TGTGCCACCTGGGACGGGAGGAAACTCTTT	CATWDGRKLF
752	533	73	214	232	84	153	150	45	TGTGCCTTGTGGGAGGTGCAATATTATAAGAAACTCTTT	CALWEVQYYKKLF
1549	1580	389	1795	2250	309	1519	765	773	TGTGCCACCTGGGACAGGCCGAATTATTATAAGAAACTCTTT	CATWDRPNYYKKLF
892	372	101	466	325	713	371	570	16257	TGTGCCACCTGGGATCCGAATTATTATAAGAAACTCTTT	CATWDPNYYKKLF
132	294	7	40	377	161	141	92	88	TGTGCTGCGTGGGATTTGAATTATTATAAGAAACTCTTT	CAAWDLNYYKKLF
2204	175	251	556	281	211	1827	808	223	TGTGCCACCTGGGATAGGTATAAGAAACTCTTT	CATWDRYKKLF
547	1007	616	451	465	53	366	265	235	TGTGCCACCTGGGACGGGCCGGATTATTATAAGAAACTCTTT	CATWDGPDYYKKLF
2268	738	405	1652	905	199	1352	9153	575	TGTGCCACCTGGGATAATTATTATAAGAAACTCTTT	CATWDNYYKKLF
232	73	0	143	699	1114	284	628	330	TGTGCCACCAATTATTATAAGAAACTCTTT	CATNYYKKLF
190	238	132	192	197	0	406	232	382	TGTGCCACCTGGGATCGTTATAAGAAACTCTTT	CATWDRYKKLF
412	291	145	409	734	60	252	130	49	TGTGCCACCTGGTTTTATTATAAGAAACTCTTT	CATWFYYKKLF
580	820	869	632	966	103	937	176	365	TGTGCCACCTGGGACAAGAAACTCTTT	CATWDKKLF
229	387	545	550	175	31	464	71	106	TGTGCCACCTGGGACGGGCCGGGATATAAGAAACTCTTT	CATWDGPGYKKLF
15	39	40	29	25	57	0	83	33	TGTGCTGCGTGGGACCAGAATTATTATAAGAAACTCTTT	CAAWDQNYYKKLF
356	999	245	1527	796	433	559	1196	216	TGTGCCACCTGGGACAGGCCGGATTATTATAAGAAACTCTTT	CATWDRPDYYKKLF
122	699	7	180	510	427	119	104	497	TGTGCTGCGTGGGGGAATTATTATAAGAAACTCTTT	CAAWGNYYKKLF
3472	834	199	559	186	367	781	325	867	TGTGCCACCTGGGACGGATATAAGAAACTCTTT	CATWDGYKKLF
44	48	29	61	198	127	0	90	74	TGTGCCACCGGTTATAAGAAACTCTTT	CATGYKKLF
268	67	93	90	345	60	353	0	297	TGTGCCACCTGGGAGGGGAAACTCTTT	CATWEGKLF
840	567	439	389	1750	1292	851	543	682	TGTGCTGCGTGGGATAAGAAACTCTTT	CAAWDKKLF
395	400	52	142	2051	32	79	0	357	TGTGCCACCTGGGATAGGGGTTATAAGAAACTCTTT	CATWDRGYKKLF
1556	1461	1135	1366	1126	0	928	1204	695	TGTGCCACCTGGGGGAATTATTATAAGAAACTCTTT	CATWGNYYKKLF
310	821	1275	299	403	0	244	293	210	TGTGCCACCTGGGACAGGAAGAAACTCTTT	CATWDRKKLF
140	116	72	268	611	0	85	24	158	TGTGCCACCTGGGACGGGCCCTATTATTATAAGAAACTCTTT	CATWDGPYYYKKLF
115	300	142	126	95	175	280	0	104	TGTGCCACCTGGGATAAATATTATAAGAAACTCTTT	CATWDKYYKKLF
380	757	458	738	962	0	867	258	485	TGTGCCTTGTGGGAGGGGAATTATTATAAGAAACTCTTT	CALWEGNYYKKLF
27	362	96	117	281	0	254	262	210	TGTGCCACCTGGGGCCATTATTATAAGAAACTCTTT	CATWGHYYKKLF
40	215	79	57	609	0	102	131	159	TGTGCCACCTGGGACAGGGGTAAGAAACTCTTT	CATWDRGKKLF
5150	4118	4844	4520	3417	2603	4887	3350	1421	TGTGCCACCTGGGACGGGAATTATTATAAGAAACTCTTT	CATWDGNYYKKLF
191	778	36	229	33	0	123	55	84	TGTGCCACCTGGGACGGGCTTAGTGATTGGATCAAGACGTTT	CATWDGLSDWIKTF
783	345	222	216	1395	279	249	58	127	TGTGCTGCGTGGGATTTTTATTATAAGAAACTCTTT	CAAWDFYYKKLF
250	245	636	475	270	0	287	1208	172	TGTGCCACCTGGGACACTTATTATAAGAAACTCTTT	CATWDTYYKKLF
234	212	93	489	439	0	528	121	93	TGTGCCACCTGGGATAGGAAGAAACTCTTT	CATWDRKKLF
685	473	114	508	144	34	191	145	598	TGTGCCACCTGGGCCCCTTATTATAAGAAACTCTTT	CATWAPYYKKLF
262	421	40	312	217	35	205	976	86	TGTGCCACCTGGGACGGGCCGAGTAGTGATTGGATCAAGACGTTT	CATWDGPSSDWIKTF
2181	356	162	552	339	314	780	616	291	TGTGCCACCTGGGAATATTATAAGAAACTCTTT	CATWEYYKKLF
4072	330	72	429	237	76	633	188	564	TGTGCCACCTGGGATGGATATTATAAGAAACTCTTT	CATWDGYYKKLF
809	1523	565	1014	701	363	1091	491	686	TGTGCCACCTGGGACAATTATTATAAGAAACTCTTT	CATWDNYYKKLF
539	0	254	548	574	167	496	182	89	TGTGCCACCTGGGACGGCCCTTATTATAAGAAACTCTTT	CATWDGPYYKKLF
1731	133	165	162	519	0	99	184	115	TGTGCCACCTGGGACGGGCCTCATTATAAGAAACTCTTT	CATWDGPHYKKLF
61	327	40	374	210	267	0	291	6320	TGTGCCACCTATTATTATAAGAAACTCTTT	CATYYYKKLF
680	588	97	178	0	5248	81	871	89	TGTGCCACCTTTTATAAGAAACTCTTT	CATFYKKLF
268	1072	593	323	413	96	312	238	71	TGTGCCACCTGGGATGGGAAACTCTTT	CATWDGKLF
365	105	36	133	939	143	237	140	411	TGTGCCACCTGGGATAACTATAAGAAACTCTTT	CATWDNYKKLF
932	554	48	174	204	83	278	386	662	TGTGCCACCTGGGACAGGTCGAATTATTATAAGAAACTCTTT	CATWDRSNYYKKLF
212	579	73	56	196	70	247	137	205	TGTGCCACCTGGGATGGGGAGAAACTCTTT	CATWDGEKLF
52	66	79	191	120	226	246	200	16	TGTGCTGCGTGGGATCAGAATTATTATAAGAAACTCTTT	CAAWDQNYYKKLF
532	1639	1034	597	222	949	632	139	426	TGTGCCACCTGGGACAGGCGGGGGAAACTCTTT	CATWDRRGKLF
535	375	380	248	486	117	415	0	63	TGTGCCACCTGGGACGGTCCTTATTATAAGAAACTCTTT	CATWDGPYYKKLF
1726	1166	881	2283	2007	423	1114	707	1549	TGTGCCACCTGGGGTTATTATAAGAAACTCTTT	CATWGYYKKLF
349	572	436	884	1195	796	734	401	371	TGTGCCACCTGGGATAGTTATAAGAAACTCTTT	CATWDSYKKLF
708	743	413	531	855	504	585	620	234	TGTGCCACCTGGGACGGGGATTATTATAAGAAACTCTTT	CATWDGDYYKKLF
317	271	658	505	562	1236	589	221	144	TGTGCCACCTGGGATCTTTATTATAAGAAACTCTTT	CATWDLYYKKLF
207	107	0	163	87	35	65	228	144	TGTGCCACCTGGGATGGGCAATATTATAAGAAACTCTTT	CATWDGQYYKKLF
340	865	146	220	208	271	654	180	51	TGTGCCTTGTGGGATTATAAGAAACTCTTT	CALWDYKKLF
960	162	480	171	0	136	284	106	116	TGTGCCACCTGGGACGGTTATAGTAGTGATTGGATCAAGACGTTT	CATWDGYSSDWIKTF
2328	519	547	449	346	573	353	431	414	TGTGCCACCTGGGACGGATATTATAAGAAACTCTTT	CATWDGYYKKLF
79	170	49	54	859	0	52	191	71	TGTGCCTTGTGGGAGCCTTATTATAAGAAACTCTTT	CALWEPYYKKLF
86	408	143	278	530	0	504	50	331	TGTGCCACCTGGGACGGGCAGTATTATAAGAAACTCTTT	CATWDGQYYKKLF
109	55	105	79	184	56	317	0	27	TGTGCCACCTGGGACAGGCGGGCTTATAAGAAACTCTTT	CATWDRRAYKKLF
263	205	180	440	0	127	246	317	81	TGTGCCACCTGGGACGGGCGGGGTTATTATAAGAAACTCTTT	CATWDGRGYYKKLF
299	297	69	379	348	299	1539	334	0	TGTGCCACCTGGGACAGGCCTCATTATAAGAAACTCTTT	CATWDRPHYKKLF
1089	918	277	850	828	307	534	513	424	TGTGCCACCTGGGACAGGCCCTATTATAAGAAACTCTTT	CATWDRPYYKKLF
1341	1385	827	1016	3143	666	1072	0	386	TGTGCCACCTGGGATAGGAATTATTATAAGAAACTCTTT	CATWDRNYYKKLF
80	97	78	87	205	580	43	91	45	TGTGCCTTGTGGGAGCATAAGAAACTCTTT	CALWEHKKLF
2645	829	97	145	137	727	347	153	235	TGTGCCTTGTGGGAGGATAAGAAACTCTTT	CALWEDKKLF
317	3254	444	580	566	2475	334	0	601	TGTGCCACCTGGGACGGGCCGGGGAAACTCTTT	CATWDGPGKLF
1312	2069	453	1379	1128	453	774	938	282	TGTGCCACCTGGGACAGGCGTTATTATAAGAAACTCTTT	CATWDRRYYKKLF
159	78	31	0	136	79	243	98	92	TGTGCCACCTGGGATCGGGAGAAACTCTTT	CATWDREKLF
284	0	501	223	270	129	160	207	1208	TGTGCCTTGTGGGAGGTGGATTATAAGAAACTCTTT	CALWEVDYKKLF
36	85	30	8	189	54	62	0	31	TGTGCTGCGTGGGATTGGGGGAAACTCTTT	CAAWDWGKLF
1148	3510	474	2067	761	178	1377	913	765	TGTGCCACCTGGGTTTATTATAAGAAACTCTTT	CATWVYYKKLF
231	252	52	661	74	50	65	0	86	TGTGCCACCTGGGACAGGCTAAAGAAACTCTTT	CATWDRLKKLF
735	1402	274	657	192	134	0	102	289	TGTGCCACCTGGGACGGCCCGAATTATTATAAGAAACTCTTT	CATWDGPNYYKKLF
554	57	81	45	292	331	147	85	48	TGTGCTGCGTGGGATCCTTATTATAAGAAACTCTTT	CAAWDPYYKKLF
736	2275	249	861	1230	213	560	4117	3100	TGTGCCACCTGGGACGGTAAGAAACTCTTT	CATWDGKKLF
2824	228	120	335	132	507	205	50	0	TGTGCCACCTGGGACAGGCGCTATTATAAGAAACTCTTT	CATWDRRYYKKLF
87	144	106	78	145	154	82	170	116	TGTGCTGCGTGGGATCTTTATTATAAGAAACTCTTT	CAAWDLYYKKLF
1209	1815	1669	0	1665	1217	1961	827	488	TGTGCCACCTGGGACAGTTATTATAAGAAACTCTTT	CATWDSYYKKLF
145	290	473	104	107	45	258	633	72	TGTGCCACCTGGGTCTATAAGAAACTCTTT	CATWVYKKLF
153	448	314	86	474	109	449	0	128	TGTGCCTTGTGGGAGGTGCCTTATAAGAAACTCTTT	CALWEVPYKKLF
103	70	7	27	399	0	93	234	99	TGTGCTGCGTGGAAGAAACTCTTT	CAAWKKLF
121	81	133	186	0	62	189	52	89	TGTGCCACCTGGGACAGGCTAGGGAAACTCTTT	CATWDRLGKLF
921	98	211	235	409	183	264	148	175	TGTGCCACCTGGGACGGGCCCCATTATTATAAGAAACTCTTT	CATWDGPHYYKKLF
340	610	288	935	123	241	215	171	59	TGTGCCACCTGGGACAGGCGGAATTATAAGAAACTCTTT	CATWDRRNYKKLF
851	661	1572	882	1965	386	746	732	0	TGTGCCACCTGGGATTCGAATTATTATAAGAAACTCTTT	CATWDSNYYKKLF
163	184	87	221	479	70	296	0	32	TGTGCCACCTGGGACGGGCTGGAGAAACTCTTT	CATWDGLEKLF
24	38	4	23	131	118	64	0	26	TGTGCTGCGTGGGACCTGAATTATTATAAGAAACTCTTT	CAAWDLNYYKKLF
452	234	0	79	1897	214	387	1107	180	TGTGCCACCTGGGACGGGCTGAATTATTATAAGAAACTCTTT	CATWDGLNYYKKLF
363	418	101	297	938	236	0	30	98	TGTGCCTTGTGGGAGAATTATTATAAGAAACTCTTT	CALWENYYKKLF
534	849	724	504	10912	235	282	683	1187	TGTGCCACCTGGGACGAGAAACTCTTT	CATWDEKLF
458	263	216	480	182	162	175	272	173	TGTGCCACCTGGGACAGGCTCTATAAGAAACTCTTT	CATWDRLYKKLF
248	107	0	320	2966	21	374	239	130	TGTGCCACCTGGGATGGGCGGTATTATAAGAAACTCTTT	CATWDGRYYKKLF
356	285	1114	840	319	1444	0	417	3664	TGTGCCACCTGGAATTATAAGAAACTCTTT	CATWNYKKLF
557	223	76	120	610	51	114	0	68	TGTGCCACCTGGGACGGGCCCCCTTATTATAAGAAACTCTTT	CATWDGPPYYKKLF
173	411	274	408	294	163	363	498	388	TGTGCCACCCTTTATTATAAGAAACTCTTT	CATLYYKKLF
666	720	551	937	416	240	618	0	604	TGTGCCACCTGGGAAAATTATTATAAGAAACTCTTT	CATWENYYKKLF
1403	199	46	664	165	0	187	360	387	TGTGCCACCTGGGATGGGCCCTATTATAAGAAACTCTTT	CATWDGPYYKKLF
307	235	47	221	125	62	217	328	54	TGTGCCACCTGGGCCTATTATTATAAGAAACTCTTT	CATWAYYYKKLF
166	184	129	278	245	0	194	221	106	TGTGCCACCTGGGACAGGCTTAATTATTATAAGAAACTCTTT	CATWDRLNYYKKLF
7	21	2	42	0	284	67	65	31	TGTGCTGCGTGGGATTATAGTTATTATAAGAAACTCTTT	CAAWDYSYYKKLF
369	146	32	414	225	55	323	0	208	TGTGCCACCTGGGGTAGTGATTGGATCAAGACGTTT	CATWGSDWIKTF
342	323	393	165	0	1275	204	6252	92	TGTGCCACCTGGGACGGGCTGGGGAAACTCTTT	CATWDGLGKLF
33	59	9	26	589	187	21	24	62	TGTGCTGCGTGGGACAATTATTATAAGAAACTCTTT	CAAWDNYYKKLF
167	173	79	218	351	569	162	38	0	TGTGCTGCGTGGGACCCGAATTATTATAAGAAACTCTTT	CAAWDPNYYKKLF
5	3	211	9	101	110	9	0	67	TGTGCCTTGTGGGAGGTGCTCTTT	CALWEVLF
657	1009	64	579	1123	441	744	575	1367	TGTGCCACCTGGGATGGGTATTATAAGAAACTCTTT	CATWDGYYKKLF
137	101	56	60	0	156	1352	44	55	TGTGCCACCTGTAGTGATTGGATCAAGACGTTT	CATCSDWIKTF
310	191	288	236	358	279	38	121	270	TGTGCCACCTGGGACGGGCGGAAGAAACTCTTT	CATWDGRKKLF
9006	6908	3184	7305	6136	1775	9035	10753	5059	TGTGCCACCTGGGATTATTATAAGAAACTCTTT	CATWDYYKKLF
180	278	32	146	0	260	127	79	115	TGTGCCACCTGGGACAGACTTTATTATAAGAAACTCTTT	CATWDRLYYKKLF
258	459	253	211	527	0	165	138	126	TGTGCCACCTGGGACGGCTATAAGAAACTCTTT	CATWDGYKKLF
440	472	281	439	398	0	2168	51	108	TGTGCCACCTGGGACGGATATAGTAGTGATTGGATCAAGACGTTT	CATWDGYSSDWIKTF
2096	687	1957	520	702	0	239	103	75	TGTGCCACCTGGGACGGGCACTATAAGAAACTCTTT	CATWDGHYKKLF
200	235	99	87	208	110	178	71	0	TGTGCCACCTGGGACAGGCCTGGGTATAAGAAACTCTTT	CATWDRPGYKKLF
489	774	142	322	170	256	687	0	224	TGTGCCACCTGGGATATTTATTATAAGAAACTCTTT	CATWDIYYKKLF
479	721	205	659	295	46	507	457	243	TGTGCCACCTGGGATAAGAATTATTATAAGAAACTCTTT	CATWDKNYYKKLF
1125	1666	1003	1131	1053	231	1716	6550	575	TGTGCCACCTGGGACGGGCTTTATTATAAGAAACTCTTT	CATWDGLYYKKLF
62	179	83	122	477	53	75	0	159	TGTGCCACTAAGAAACTCTTT	CATKKLF
109	26	26	28	62	0	74	104	45	TGTGCCACCTGGGACGGGCCCGGTGATTGGATCAAGACGTTT	CATWDGPGDWIKTF
809	146	40	134	166	99	63	125	84	TGTGCCACCTGGGACAGGCGAGGTTATAAGAAACTCTTT	CATWDRRGYKKLF
747	340	180	2014	1085	138	471	0	165	TGTGCCACCTGGGACAGGCCGGGGAAACTCTTT	CATWDRPGKLF
15	2	4	13	0	56	13	4	2	TGTGCTGCGTGGGATTATACCACTGGTTGGTTCAAGATATTT	CAAWDYTTGWFKIF
48	522	613	247	256	0	262	167	50	TGTGCCACCTGGGACGGGCCGAGTTATAAGAAACTCTTT	CATWDGPSYKKLF
173	48	0	352	248	77	378	100	128	TGTGCCACCCGTTATTATAAGAAACTCTTT	CATRYYKKLF
665	2637	241	755	256	166	132	338	80	TGTGCCTTGTGGGAGGTGCGTTATAAGAAACTCTTT	CALWEVRYKKLF
170	707	361	163	214	106	378	315	102	TGTGCCTTGTGGGAGGTGCACTATAAGAAACTCTTT	CALWEVHYKKLF
316	142	406	2670	704	0	275	255	208	TGTGCCACCTGGGACGGGCAATATTATAAGAAACTCTTT	CATWDGQYYKKLF
408	434	173	642	1414	8526	551	119	0	TGTGCCTTGTGGGAGGCGAATTATTATAAGAAACTCTTT	CALWEANYYKKLF
328	971	194	286	746	211	258	0	347	TGTGCCACCTGGGACGGACCTTATTATAAGAAACTCTTT	CATWDGPYYKKLF
18	39	6	0	81	224	122	72	59	TGTGCTGCGTGGGATGGTTATAAGAAACTCTTT	CAAWDGYKKLF
213	67	114	86	189	0	52	169	29	TGTGCCACCTGGGACCCCCTTTATTATAAGAAACTCTTT	CATWDPLYYKKLF
154	40	0	146	341	41	340	378	40	TGTGCCACCTGGGATGGGCGGGATTATAAGAAACTCTTT	CATWDGRDYKKLF
352	285	178	188	141	61	103	179	249	TGTGCCACCTGGGACAGGCCTAATTATTATAAGAAACTCTTT	CATWDRPNYYKKLF
190	208	199	228	0	32	218	82	79	TGTGCCACCTGGGACAGGCCCGGGAAACTCTTT	CATWDRPGKLF
310	370	228	149	304	441	275	51	0	TGTGCCTTGTGGGAGGAGAATTATTATAAGAAACTCTTT	CALWEENYYKKLF
133	70	71	79	283	159	99	205	0	TGTGCCACCGATAAGAAACTCTTT	CATDKKLF
125	1021	178	208	114	0	234	134	296	TGTGCCACCTGGGACAGGCAGGATTATAAGAAACTCTTT	CATWDRQDYKKLF
128	124	65	56	668	130	533	0	37	TGTGCCACCTGGGACAGGCCGAGGTATAAGAAACTCTTT	CATWDRPRYKKLF
521	325	60	64	127	0	239	312	55	TGTGCCACCTGGGACAGGCCCCCTTATTATAAGAAACTCTTT	CATWDRPPYYKKLF
6514	230	159	270	119	0	222	511	222	TGTGCCACCTGGGACAGGCCATATTATAAGAAACTCTTT	CATWDRPYYKKLF
173	112	212	231	221	0	96	76	51	TGTGCCTTGTGGGGTTATTATAAGAAACTCTTT	CALWGYYKKLF
109	57	8	3	95	62	77	39	7	TGTGCTGCGTGGGATCCCTATTATAAGAAACTCTTT	CAAWDPYYKKLF
185	156	57	132	159	0	328	122	360	TGTGCCACCTGGGGGGATTATAAGAAACTCTTT	CATWGDYKKLF
283	363	162	541	149	0	364	214	267	TGTGCCACCTGGGACCTGAATTATTATAAGAAACTCTTT	CATWDLNYYKKLF
1029	1378	0	629	2753	487	614	531	247	TGTGCCTTGTGGGAGGTGCATTATAAGAAACTCTTT	CALWEVHYKKLF
394	397	77	349	308	124	736	157	0	TGTGCCACCTGGGACGGGCAATATAAGAAACTCTTT	CATWDGQYKKLF
288	381	30	638	274	59	0	90	56	TGTGCCACCTGGGATAAGGATTATTATAAGAAACTCTTT	CATWDKDYYKKLF
1844	1578	1041	723	990	911	1166	16183	1434	TGTGCCACCTGGGACGGTAGTGATTGGATCAAGACGTTT	CATWDGSDWIKTF
251	259	58	102	261	2219	110	61	550	TGTGCCACCTGGGCCTTGAATTATTATAAGAAACTCTTT	CATWALNYYKKLF
46	10	3	19	18	41	51	32	5	TGTGCCACCTGGGATACCACTGGTTGGTTCAAGATATTT	CATWDTTGWFKIF
190	136	64	236	320	110	198	523	0	TGTGCCACCTGGGATCTGAATTATTATAAGAAACTCTTT	CATWDLNYYKKLF
594	353	99	494	1216	85	555	311	209	TGTGCCACCTGGGACAGGCCTAAGAAACTCTTT	CATWDRPKKLF
258	295	77	101	148	0	269	241	252	TGTGCCACCTGGGAAAATAAGAAACTCTTT	CATWENKKLF
473	117	83	373	127	69	145	36	63	TGTGCCACCTGGGTCCTGAATTATTATAAGAAACTCTTT	CATWVLNYYKKLF
350	365	155	421	549	0	116	407	85	TGTGCCACCTGGGACGGGCAGGATTATAAGAAACTCTTT	CATWDGQDYKKLF
338	538	822	549	566	230	879	771	133	TGTGCCACCTGGGACGGGCCGGGTTATTATAAGAAACTCTTT	CATWDGPGYYKKLF
162	0	94	40	253	59	65	151	181	TGTGCCACCTGGGGGAATAAGAAACTCTTT	CATWGNKKLF
1940	791	838	1465	528	440	2769	238	0	TGTGCCACCTGGGACGGGCGTTATAAGAAACTCTTT	CATWDGRYKKLF
133	608	1035	158	455	63	2867	737	0	TGTGCCACCTGGGACGGTCATTATTATAAGAAACTCTTT	CATWDGHYYKKLF
163	245	28	85	0	327	151	67	83	TGTGCCACCTGGGAAGAGAAACTCTTT	CATWEEKLF
595	307	48	389	338	483	1105	173	0	TGTGCCACCTGGGACAGGCACTATTATAAGAAACTCTTT	CATWDRHYYKKLF
104	76	56	146	84	36	528	64	0	TGTGCCACCTGGGATGGGGGTTATAAGAAACTCTTT	CATWDGGYKKLF
522	167	234	52	358	138	2928	372	88	TGTGCCACCTGGGACGGGCGGAATTATAAGAAACTCTTT	CATWDGRNYKKLF
496	573	327	0	421	3096	776	1668	262	TGTGCCACCTGGGACCATTATTATAAGAAACTCTTT	CATWDHYYKKLF
399	375	265	476	400	0	1234	81	107	TGTGCCACCTGGGACAGATATTATAAGAAACTCTTT	CATWDRYYKKLF
615	0	418	232	396	42	71	105	216	TGTGCCACCTGGGACGGGCTGGGTAGTGATTGGATCAAGACGTTT	CATWDGLGSDWIKTF
115	178	31	81	186	17	0	76	118	TGTGCCACCTGGGATAGGCGGTATAAGAAACTCTTT	CATWDRRYKKLF
1415	910	152	931	715	106	659	745	393	TGTGCCACCTGGGACAGTAGTGATTGGATCAAGACGTTT	CATWDSSDWIKTF
164	63	33	159	298	852	103	79	275	TGTGCCACCTGGGGCCCTTATTATAAGAAACTCTTT	CATWGPYYKKLF
45	126	0	166	165	65	210	156	95	TGTGCCACCTGGGACGGGCACGGTAGTGATTGGATCAAGACGTTT	CATWDGHGSDWIKTF
412	264	754	163	87	451	737	42	152	TGTGCCTTGTGGGAGGTGCCTTATTATAAGAAACTCTTT	CALWEVPYYKKLF
438	537	215	651	127	160	822	125	549	TGTGCCACCTGGGACAGGCCCTATAAGAAACTCTTT	CATWDRPYKKLF
50	302	67	645	107	100	126	0	457	TGTGCCACCTGGGAAGGTTATAAGAAACTCTTT	CATWEGYKKLF
145	171	265	462	396	67	273	302	179	TGTGCCACCTGGGACGGGTTTTATTATAAGAAACTCTTT	CATWDGFYYKKLF
202	273	200	183	77	0	169	67	102	TGTGCCACCTGGGACAGGCAGTATAAGAAACTCTTT	CATWDRQYKKLF
16	88	72	51	493	505	0	116	34	TGTGCTGCGTGGGGGAAACTCTTT	CAAWGKLF
212	318	2763	76	99	50	80	50	38	TGTGCCACCTGGGATAGGAGTAGTGATTGGATCAAGACGTTT	CATWDRSSDWIKTF
50	34	50	32	367	201	89	74	38	TGTGCTGCGTGGGATCGGAATTATTATAAGAAACTCTTT	CAAWDRNYYKKLF
586	743	344	808	744	0	616	483	468	TGTGCCACCTGGGATTATTATTATAAGAAACTCTTT	CATWDYYYKKLF
338	552	1142	385	489	0	616	287	2111	TGTGCCACCTGGGACGGGGATTATAAGAAACTCTTT	CATWDGDYKKLF
307	149	285	83	717	54	375	0	93	TGTGCCACCTGGGATAGGCCGAATTATTATAAGAAACTCTTT	CATWDRPNYYKKLF
328	185	262	204	312	112	292	437	276	TGTGCCACCTGGGACGGGCAGGGGAAACTCTTT	CATWDGQGKLF
832	675	688	628	1674	0	550	277	184	TGTGCCACCTGGGACGGGCGGTATTATAAGAAACTCTTT	CATWDGRYYKKLF
826	708	208	619	585	854	280	182	750	TGTGCCACCTGTTATTATAAGAAACTCTTT	CATCYYKKLF
501	685	144	1256	1398	353	560	1071	139	TGTGCCTTGTGGGAGGTGCATTATTATAAGAAACTCTTT	CALWEVHYYKKLF
354	68	110	632	525	0	270	320	309	TGTGCCACCTGGGGGTATTATAAGAAACTCTTT	CATWGYYKKLF
133	126	103	308	141	166	563	0	81	TGTGCCACCTGGGACGACTATAAGAAACTCTTT	CATWDDYKKLF
233	193	70	270	173	0	93	84	145	TGTGCCACCTGGGACAGGCCTGGTTATAAGAAACTCTTT	CATWDRPGYKKLF
1725	1024	501	1049	1338	544	1066	772	578	TGTGCCACCTGGGATAGTTATTATAAGAAACTCTTT	CATWDSYYKKLF
189	85	20	110	0	63	38	121	69	TGTGCCACCTGGGACAGGCCGGGTAAGAAACTCTTT	CATWDRPGKKLF
3146	36	86	141	128	334	498	68	412	TGTGCCTTGTGGGATTATTATAAGAAACTCTTT	CALWDYYKKLF
1248	1222	0	3054	1757	447	3555	26103	1542	TGTGCCACCTGGGATGGGAATTATTATAAGAAACTCTTT	CATWDGNYYKKLF
85	675	784	737	586	0	425	119	153	TGTGCCACCTCGAATTATTATAAGAAACTCTTT	CATSNYYKKLF
381	617	117	251	175	0	87	79	90	TGTGCCACCTGGGACGGGCGAGGTTATAAGAAACTCTTT	CATWDGRGYKKLF
168	255	92	222	231	47	840	186	0	TGTGCCTTGTGGGAGGTGCGGAATTATTATAAGAAACTCTTT	CALWEVRNYYKKLF
1405	336	400	662	642	223	442	413	1046	TGTGCCACCTGGGACAGTTATAAGAAACTCTTT	CATWDSYKKLF
820	791	991	1233	1771	453	1012	739	191	TGTGCCACCTGGGACAGGCTTTATAAGAAACTCTTT	CATWDRLYKKLF
1074	642	931	1052	358	154	354	205	0	TGTGCCACCTGGGACGGGCGGGGTTATAAGAAACTCTTT	CATWDGRGYKKLF
169	338	66	127	155	0	141	82	55	TGTGCCACCTGGGACGGGCCTAGTGATTGGATCAAGACGTTT	CATWDGPSDWIKTF
93	630	159	96	163	63	0	229	33	TGTGCCACCTGGGACGGGCCTTGTTATAAGAAACTCTTT	CATWDGPCYKKLF
69	182	591	139	211	225	179	360	69	TGTGCCACCTGGGAAGGGAAACTCTTT	CATWEGKLF
776	1444	303	531	99	0	620	583	62	TGTGCCACCTGGGACGGGCCGGGTAGTGATTGGATCAAGACGTTT	CATWDGPGSDWIKTF
428	2685	541	292	1192	297	341	342	0	TGTGCCACCTGGGACGGGCCTAAGAAACTCTTT	CATWDGPKKLF
1890	791	517	1121	608	1421	2261	1245	211	TGTGCCACCTGGGACAGGCATTATAAGAAACTCTTT	CATWDRHYKKLF
115	184	233	166	430	216	112	264	0	TGTGCCACCCTGAATTATTATAAGAAACTCTTT	CATLNYYKKLF
78	219	72	124	178	65	139	29	298	TGTGCCACCTGGGACGCTTATAAGAAACTCTTT	CATWDAYKKLF
167	252	65	136	0	99	110	127	1872	TGTGCCTTGTGGGAGGGGGATTATTATAAGAAACTCTTT	CALWEGDYYKKLF
1375	378	340	330	0	141	122	359	123	TGTGCCACCTGGGATAGTGATTGGATCAAGACGTTT	CATWDSDWIKTF
807	226	591	258	586	0	133	216	275	TGTGCCACCTGGGACAGGCCCAAGAAACTCTTT	CATWDRPKKLF
1957	2349	2525	2087	2404	654	1624	2912	632	TGTGCCACCTGGGACGGGCCTTATTATAAGAAACTCTTT	CATWDGPYYKKLF
250	201	0	172	158	49	322	1109	132	TGTGCCACCTGGGATGGGCCGGATTATTATAAGAAACTCTTT	CATWDGPDYYKKLF
94	61	147	54	177	38	215	91	87	TGTGCCACCTGGGATAGCCCGAATTATTATAAGAAACTCTTT	CATWDSPNYYKKLF
91	145	74	217	211	23	249	92	521	TGTGCCACCTGGAAACTCTTT	CATWKLF
180	1034	58	328	238	153	90	284	29	TGTGCCACCTGGGACGGGCGTAGTAGTGATTGGATCAAGACGTTT	CATWDGRSSDWIKTF
1155	626	738	648	1909	209	2492	480	1557	TGTGCCACCTGGGACGATTATTATAAGAAACTCTTT	CATWDDYYKKLF
405	853	423	604	300	258	506	162	533	TGTGCCACCTGGGACGGTAGTAGTGATTGGATCAAGACGTTT	CATWDGSSDWIKTF
117	241	32	393	382	39	416	312	586	TGTGCCACCTGGGAACTCTTT	CATWELF
202	498	63	382	114	252	226	0	94	TGTGCCACCTGGGACAGGCCGAAGAAACTCTTT	CATWDRPKKLF
2478	1177	356	811	2067	2425	863	1891	949	TGTGCCTTGTGGGAGGTTTATTATAAGAAACTCTTT	CALWEVYYKKLF
368	403	270	412	923	0	217	587	73	TGTGCCTTGTGGGAGGTGCGTTATTATAAGAAACTCTTT	CALWEVRYYKKLF
132	237	182	143	70	29	68	40	74	TGTGCCACCTGGGACGGCCGGAATTATTATAAGAAACTCTTT	CATWDGRNYYKKLF
588	1163	493	945	241	0	241	1271	202	TGTGCCACCTGGGACGGGAGTAGTGATTGGATCAAGACGTTT	CATWDGSSDWIKTF
940	1082	536	910	1282	136	1074	330	911	TGTGCCACCTGGGACGGGCGGTATAAGAAACTCTTT	CATWDGRYKKLF
47	219	39	71	134	127	19	1209	78	TGTGCCTTGTGGGAGTCTTATTATAAGAAACTCTTT	CALWESYYKKLF
1204	1268	663	1511	300	384	1251	621	749	TGTGCCACCTGGGACAGGCCTTATAAGAAACTCTTT	CATWDRPYKKLF
215	445	279	970	540	124	517	134	206	TGTGCCACCTGGGACAGGCGGGATTATTATAAGAAACTCTTT	CATWDRRDYYKKLF
740	495	319	688	571	240	462	544	1294	TGTGCCACCTGGGACGGTAATTATTATAAGAAACTCTTT	CATWDGNYYKKLF
446	856	671	566	373	0	531	220	162	TGTGCCACCTGGGACGGGAAGAAACTCTTT	CATWDGKKLF
1194	933	609	1458	754	423	416	595	307	TGTGCCACCTGGGACGGGCCCTATTATAAGAAACTCTTT	CATWDGPYYKKLF
0	78	91	131	271	69	115	113	34	TGTGCCACCTGGGACAGGCTTGGGAAACTCTTT	CATWDRLGKLF
0	1066	1018	479	337	381	653	253	258	TGTGCCACCTGGGACGGGCTTTATAAGAAACTCTTT	CATWDGLYKKLF
0	79	114	80	260	79	324	93	104	TGTGCCACCTGGGGTAGTAGTGATTGGATCAAGACGTTT	CATWGSSDWIKTF
0	247	543	631	10	21	125	94	45	TGTGCCACCTGGGACAGGCTCTTT	CATWDRLF
0	333	153	405	1337	179	352	55	61	TGTGCCTTGTGGGAGGTGGGGTATAAGAAACTCTTT	CALWEVGYKKLF
0	472	53	144	191	201	141	220	124	TGTGCCACCTGGAGTAGTGATTGGATCAAGACGTTT	CATWSSDWIKTF
0	473	36	393	495	46	449	367	100	TGTGCCACCTGGGATGGGGGTTATTATAAGAAACTCTTT	CATWDGGYYKKLF
0	105	325	494	313	127	263	81	457	TGTGCCACCTGGGACAGGCCTGAGAAACTCTTT	CATWDRPEKLF
0	475	571	409	607	200	355	1327	210	TGTGCCACCTGGGACGGGCCCTATAAGAAACTCTTT	CATWDGPYKKLF
0	330	29	130	186	58	203	95	57	TGTGCCACCTGGGACGGGCCAGGTAGTGATTGGATCAAGACGTTT	CATWDGPGSDWIKTF
0	1366	441	1678	325	153	697	959	1020	TGTGCCACCTGGGACAGGCGGTATAAGAAACTCTTT	CATWDRRYKKLF
0	378	143	653	200	268	391	257	139	TGTGCCACCTGGGACGGACTTTATTATAAGAAACTCTTT	CATWDGLYYKKLF
0	181	47	497	561	57	163	826	61	TGTGCCACCTGGGACAGGCGGAGGAAACTCTTT	CATWDRRRKLF
0	94	203	315	520	191	542	149	280	TGTGCCACCTGGGACTCTTATTATAAGAAACTCTTT	CATWDSYYKKLF
0	792	1208	977	495	161	353	233	166	TGTGCCACCTGGGACAGGCGATATTATAAGAAACTCTTT	CATWDRRYYKKLF
0	205	495	213	83	89	118	128	185	TGTGCCACCTGGGACGGGCCAGGGTATAAGAAACTCTTT	CATWDGPGYKKLF

## Sheet: P-TRG
P10_TRG	P15_TRG	P19_TRG	P22_TRG	P99_TRG	P100_TRG	P101_TRG	P102_TRG	P108_TRG	cdr3nt	cdr3aa
660	460	763	380	463	478	672	214	99	TGTGCCACCTGGGACGGGCGGGGTAGTGATTGGATCAAGACGTTT	CATWDGRGSDWIKTF
1312	262	772	218	208	0	118	109	74	TGTGCCACCTGGGACGGGTATAGTAGTGATTGGATCAAGACGTTT	CATWDGYSSDWIKTF
1112	1756	2130	385	1420	0	677	73	1049	TGTGCCACCTGGGACGGTTATAAGAAACTCTTT	CATWDGYKKLF
1733	3083	0	153	1432	523	359	469	435	TGTGCCACCTGGGACTATTATAAGAAACTCTTT	CATWDYYKKLF
293	0	234	81	240	333	1065	339	113	TGTGCCACCTGGGATGGTAAGAAACTCTTT	CATWDGKKLF
253	0	261	46	90	194	80	40	477	TGTGCCACCTGGGACAGTGATTGGATCAAGACGTTT	CATWDSDWIKTF
452	0	1190	511	647	1352	152	142	576	TGTGCCACCTGGGACGTTTATTATAAGAAACTCTTT	CATWDVYYKKLF
779	440	647	849	1075	0	1541	28	787	TGTGCCTTGTGGGAGGTGCGGTATAAGAAACTCTTT	CALWEVRYKKLF
125	34	249	553	119	433	0	107	97	TGTGCCACCTGGGTCCATTATTATAAGAAACTCTTT	CATWVHYYKKLF
1721	3064	1596	761	2246	817	2697	775	1900	TGTGCCACCTGGGAGAATTATTATAAGAAACTCTTT	CATWENYYKKLF
110	345	245	87	224	0	231	103	498	TGTGCCACCTGGGACAGGCCCCTTTATTATAAGAAACTCTTT	CATWDRPLYYKKLF
529	1235	1123	151	159	1119	846	62	432	TGTGCCACCTGGGACAATTATAAGAAACTCTTT	CATWDNYKKLF
719	277	330	242	300	4527	0	65	564	TGTGCCACCTGGGAAAAGAAACTCTTT	CATWEKKLF
136	742	835	327	355	533	322	76	322	TGTGCCACCTGGGATGGGTATAAGAAACTCTTT	CATWDGYKKLF
792	2234	507	359	141	0	711	87	411	TGTGCCACCTGGGACAGGCCGGGGTATAAGAAACTCTTT	CATWDRPGYKKLF
181	159	139	41	84	0	377	23	401	TGTGCTGCGTGGGATAATTATTATAAGAAACTCTTT	CAAWDNYYKKLF
559	1190	313	156	595	820	1293	169	307	TGTGCCACCTGGGATGATTATTATAAGAAACTCTTT	CATWDDYYKKLF
264	0	158	10	129	455	512	99	425	TGTGCCACCTCTTATTATAAGAAACTCTTT	CATSYYKKLF
877	318	229	132	173	0	146	156	221	TGTGCCACCTGGGACGGAAGTAGTGATTGGATCAAGACGTTT	CATWDGSSDWIKTF
224	283	4046	314	340	248	317	212	457	TGTGCCACCTGGAAGAATTATTATAAGAAACTCTTT	CATWKNYYKKLF
978	911	1862	173	840	414	831	206	417	TGTGCCACCTGGGACGGGCGATATAAGAAACTCTTT	CATWDGRYKKLF
1281	258	1245	2843	375	501	307	1815	0	TGTGCCACCTGGGACGGGCCGAATTATAAGAAACTCTTT	CATWDGPNYKKLF
555	948	608	457	244	175	169	137	155	TGTGCCACCTGGGACGGGCACTATTATAAGAAACTCTTT	CATWDGHYYKKLF
3914	1082	5903	1652	1367	1352	2122	1189	1345	TGTGCCACCTGGGACAGGAATTATTATAAGAAACTCTTT	CATWDRNYYKKLF
432	524	302	78	80	0	265	29	87	TGTGCCACCTGGGACGGGCCCGGTAGTGATTGGATCAAGACGTTT	CATWDGPGSDWIKTF
1033	1190	1755	244	1220	1046	230	136	303	TGTGCCACCTGGGACGATTATAAGAAACTCTTT	CATWDDYKKLF
1649	2287	3490	2752	1762	616	1075	858	891	TGTGCCACCTGGAATTATTATAAGAAACTCTTT	CATWNYYKKLF
52	0	423	48	163	239	711	52	4812	TGTGCCACCTGGGATAGGGGGAAACTCTTT	CATWDRGKLF
118	11	165	53	84	0	592	108	101	TGTGCTGCGTGGGACCCTTATTATAAGAAACTCTTT	CAAWDPYYKKLF
333	1397	112	257	53	0	753	146	244	TGTGCCACCTGGGATGGGAAGAAACTCTTT	CATWDGKKLF
660	649	159	158	487	2779	294	44	0	TGTGCCACCTATAAGAAACTCTTT	CATYKKLF
333	0	682	170	352	340	574	262	168	TGTGCCACCTATTATAAGAAACTCTTT	CATYYKKLF
308	0	1493	127	1019	707	82	20	505	TGTGCCACCTGGGACGGGGTTTATTATAAGAAACTCTTT	CATWDGVYYKKLF
1037	2483	476	455	748	0	347	377	427	TGTGCCACCTGGGACGGGCCGGATTATAAGAAACTCTTT	CATWDGPDYKKLF
675	1161	444	0	514	391	883	414	893	TGTGCCACCTGGGACCTTTATTATAAGAAACTCTTT	CATWDLYYKKLF
257	640	518	70	634	0	154	84	139	TGTGCCACCTGGGACAGGGGTTATTATAAGAAACTCTTT	CATWDRGYYKKLF
3727	900	448	473	647	491	1685	923	651	TGTGCCACCTGGGACAGGCTTTATTATAAGAAACTCTTT	CATWDRLYYKKLF
698	608	514	184	822	347	707	632	849	TGTGCCACCTGGGATTTTTATTATAAGAAACTCTTT	CATWDFYYKKLF
915	277	873	525	875	0	324	295	843	TGTGCCACCTGGGATGGTTATAAGAAACTCTTT	CATWDGYKKLF
1574	710	1491	1486	3305	507	673	301	40895	TGTGCCTTGTGGGAGGTGAATTATTATAAGAAACTCTTT	CALWEVNYYKKLF
420	347	185	192	264	0	377	127	263	TGTGCCACCTGGGACAGGTATAAGAAACTCTTT	CATWDRYKKLF
177	320	298	150	296	0	405	53	314	TGTGCCACCTGGGACGGGCTTAAGAAACTCTTT	CATWDGLKKLF
550	342	387	197	550	1343	172	85	523	TGTGCCACCTGGGACGGTTCGAATTATTATAAGAAACTCTTT	CATWDGSNYYKKLF
796	2563	166	134	0	529	595	121	162	TGTGCCACCTGGGACAGGCATAAGAAACTCTTT	CATWDRHKKLF
366	984	717	354	296	0	321	93	432	TGTGCCACCTGGGACAGGCGGTATTATAAGAAACTCTTT	CATWDRRYYKKLF
771	784	1168	20406	448	0	477	343	491	TGTGCCACCTGGGACAGGTATTATAAGAAACTCTTT	CATWDRYYKKLF
1713	1131	1249	295	1276	384	1251	328	997	TGTGCCACCTGGGATAATTATTATAAGAAACTCTTT	CATWDNYYKKLF
155	0	788	2947	264	756	316	94	310	TGTGCCACCTGGGATCGTTATAAGAAACTCTTT	CATWDRYKKLF
982	369	2660	283	344	1418	268	127	630	TGTGCTGCGTGGGATAAGAAACTCTTT	CAAWDKKLF
557	604	712	498	138	0	778	271	157	TGTGCCACCTGGGACACTTATTATAAGAAACTCTTT	CATWDTYYKKLF
606	949	994	348	513	0	833	257	221	TGTGCCACCTGGGAATATTATAAGAAACTCTTT	CATWEYYKKLF
1248	584	2911	0	907	1737	1244	362	493	TGTGCCACCTGGGACAATTATTATAAGAAACTCTTT	CATWDNYYKKLF
1623	1591	1831	780	1064	734	1232	266	1860	TGTGCCACCTGGGGTTATTATAAGAAACTCTTT	CATWGYYKKLF
827	731	451	639	502	1704	1088	100	748	TGTGCCACCTGGGATAGTTATAAGAAACTCTTT	CATWDSYKKLF
361	1259	517	160	540	0	281	91	631	TGTGCCACTTATTATAAGAAACTCTTT	CATYYKKLF
432	0	1335	124	425	525	322	395	1069	TGTGCCACCTGGGAGTATTATAAGAAACTCTTT	CATWEYYKKLF
374	407	516	197	442	0	301	299	261	TGTGCCACCTGGGACAGGCCTCATTATAAGAAACTCTTT	CATWDRPHYKKLF
432	263	209	81	0	454	550	95	158	TGTGCCACCTGGGTATATTATAAGAAACTCTTT	CATWVYYKKLF
332	557	251	78	132	364	150	121	0	TGTGCCACCTGGGAGAGTAGTGATTGGATCAAGACGTTT	CATWESSDWIKTF
829	312	990	582	1122	0	1059	71	423	TGTGCCACCTGGGATTCGAATTATTATAAGAAACTCTTT	CATWDSNYYKKLF
472	3279	442	446	368	1699	363	778	833	TGTGCCACCTGGGATGGGTATTATAAGAAACTCTTT	CATWDGYYKKLF
11407	8918	7705	2452	5767	3287	6723	2276	4827	TGTGCCACCTGGGATTATTATAAGAAACTCTTT	CATWDYYKKLF
574	347	1843	322	114	0	174	102	125	TGTGCCACCTGGGACGGGCACTATAAGAAACTCTTT	CATWDGHYKKLF
226	3735	797	135	281	0	414	88	155	TGTGCCACCTGGGATAAGAATTATTATAAGAAACTCTTT	CATWDKNYYKKLF
398	0	200	152	615	405	728	147	566	TGTGCCACCTGGGATACGAATTATTATAAGAAACTCTTT	CATWDTNYYKKLF
927	1252	398	256	402	1079	436	136	391	TGTGCCTTGTGGGAGGTGCGTTATAAGAAACTCTTT	CALWEVRYKKLF
2086	576	1785	233	1761	846	105	0	417	TGTGCCTTGTGGGAGGTGCATTATAAGAAACTCTTT	CALWEVHYKKLF
188	1419	469	358	160	421	322	93	0	TGTGCCACCTGGGACGGGCAATATAAGAAACTCTTT	CATWDGQYKKLF
718	922	789	89	1475	0	538	87	138	TGTGCCACCTGGGACAGGCCTAAGAAACTCTTT	CATWDRPKKLF
122	716	156	47	392	0	416	68	44	TGTGCCACCTGGGACCAGAAACTCTTT	CATWDQKLF
1633	2066	2907	506	729	644	1938	111	1023	TGTGCCACCTGGGACGGGCGTTATAAGAAACTCTTT	CATWDGRYKKLF
274	1323	960	139	151	0	665	194	129	TGTGCCACCTGGGACGGGCATAAGAAACTCTTT	CATWDGHKKLF
714	624	1860	482	737	469	230	244	0	TGTGCCTTGTGGGAGGTGCATTATTATAAGAAACTCTTT	CALWEVHYYKKLF
1808	553	470	356	1122	0	180	441	719	TGTGCCACCTGGGATAGTTATTATAAGAAACTCTTT	CATWDSYYKKLF
1724	1403	366	1093	1620	1256	1724	42103	1237	TGTGCCACCTGGGATGGGAATTATTATAAGAAACTCTTT	CATWDGNYYKKLF
2037	440	820	280	1162	0	342	81	371	TGTGCCACCTGGGACAGTTATAAGAAACTCTTT	CATWDSYKKLF
791	1135	886	610	416	348	548	295	16	TGTGCCACCTGGGACGGGCCGGGTAGTGATTGGATCAAGACGTTT	CATWDGPGSDWIKTF
1350	1038	1336	0	782	1997	6118	513	277	TGTGCCACCTGGGACAGGCATTATAAGAAACTCTTT	CATWDRHYKKLF
247	640	94	30	105	301	260	93	269	TGTGCCACCCTGAATTATTATAAGAAACTCTTT	CATLNYYKKLF
879	513	684	43	253	0	626	40	450	TGTGCCACCTGGGATAGTGATTGGATCAAGACGTTT	CATWDSDWIKTF
511	1976	1081	199	288	5097	396	243	897	TGTGCCACCTGGGACGGATATTATTATAAGAAACTCTTT	CATWDGYYYKKLF
732	5527	1389	157	378	0	357	122	522	TGTGCCACCTGGGACGGTAGTAGTGATTGGATCAAGACGTTT	CATWDGSSDWIKTF
518	507	1472	224	515	301	431	0	647	TGTGCCACCTGGGACGGGAGTAGTGATTGGATCAAGACGTTT	CATWDGSSDWIKTF
1452	651	1845	211	885	0	110	224	1540	TGTGCCACCTGGGACGGGCGGTATAAGAAACTCTTT	CATWDGRYKKLF
993	3121	1429	524	743	431	588	275	388	TGTGCCACCTGGGACGGGCCCTATTATAAGAAACTCTTT	CATWDGPYYKKLF
1348	1064	2159	1241	4059	1508	2427	902	913	TGTGCTGCGTGGGATTATAAGAAACTCTTT	CAAWDYKKLF
801	373	2940	310	1746	623	0	291	1493	TGTGCCACCTGGGACGGGCATTATAAGAAACTCTTT	CATWDGHYKKLF
3829	4441	8192	2327	7794	4426	6553	1987	2818	TGTGCTGCGTGGGATTATTATAAGAAACTCTTT	CAAWDYYKKLF
131	0	71	51	88	270	85	82	320	TGTGCTGCGTGGGATCCGAATTATTATAAGAAACTCTTT	CAAWDPNYYKKLF
3100	228	3031	0	1618	830	605	233	681	TGTGCCACCTGGGACGGGCCTTATAAGAAACTCTTT	CATWDGPYKKLF
1000	1056	1175	473	1052	448	958	137	422	TGTGCCACCTGGGATAATTATAAGAAACTCTTT	CATWDNYKKLF
412	0	986	405	283	18	86	77	401	TGTGCCACCTGGCTTTATTATAAGAAACTCTTT	CATWLYYKKLF
919	479	1122	84	242	580	151	59	551	TGTGCCACCTGGGATTGGATCAAGACGTTT	CATWDWIKTF
540	641	318	290	457	424	395	270	393	TGTGCCACCTGGGACATTTATTATAAGAAACTCTTT	CATWDIYYKKLF
207	802	653	69	151	551	116	110	0	TGTGCCACCTGGGACGGGCCGGATAAGAAACTCTTT	CATWDGPDKKLF
195	1315	318	21	309	193	0	27	485	TGTGCCACCCATAAGAAACTCTTT	CATHKKLF
508	1353	149	115	533	0	262	162	63	TGTGCCACCTGGGACAGGCGGGGTTATAAGAAACTCTTT	CATWDRRGYKKLF
180	340	620	0	147	518	541	27	347	TGTGCCACCTGGGATACTTATTATAAGAAACTCTTT	CATWDTYYKKLF
1004	0	703	2561	427	197	907	351	888	TGTGCCACCTGGGATGATTATAAGAAACTCTTT	CATWDDYKKLF
130	299	172	32	58	538	469	27	0	TGTGCCACCTGGGATAAGTATTATAAGAAACTCTTT	CATWDKYYKKLF
148	266	139	83	125	0	335	48	150	TGTGCCACCTGGGAATTTTATTATAAGAAACTCTTT	CATWEFYYKKLF
476	1296	749	0	336	804	588	88	309	TGTGCCACCTGGTATAAGAAACTCTTT	CATWYKKLF
556	704	887	33	505	0	91	1070	183	TGTGCCACCTGGGATAGGGATTATAAGAAACTCTTT	CATWDRDYKKLF
1869	3557	3189	0	3628	526	829	3956	314	TGTGCCACCTGGGACGGGTATTATAAGAAACTCTTT	CATWDGYYKKLF
747	1342	1751	259	717	152	356	104	209	TGTGCCACCTGGGACGGGCCGTATTATAAGAAACTCTTT	CATWDGPYYKKLF
219	280	986	190	200	249	450	25	0	TGTGCCACCTGGGACGGGAAGAATTATTATAAGAAACTCTTT	CATWDGKNYYKKLF
1523	2487	316	846	1926	979	1980	0	1480	TGTGCCACCTGGGATGGTTATTATAAGAAACTCTTT	CATWDGYYKKLF
1100	1412	1494	355	1066	0	1499	192	1175	TGTGCCACCTGGGACCCGAATTATTATAAGAAACTCTTT	CATWDPNYYKKLF
228	322	0	188	144	218	417	16	531	TGTGCCACCTGGGACGGCCAGAATTATTATAAGAAACTCTTT	CATWDGQNYYKKLF
6616	4676	5378	2562	5856	4919	6642	4315	4150	TGTGCCACCTGGGATTATAAGAAACTCTTT	CATWDYKKLF
1102	947	649	578	1252	0	655	153	622	TGTGCCACCTGGGCGAATTATTATAAGAAACTCTTT	CATWANYYKKLF
365	671	1160	146	1041	0	134	134	480	TGTGCCACCTGGGACGGGTATAAGAAACTCTTT	CATWDGYKKLF
161	718	427	218	185	0	432	139	471	TGTGCCACCTGGGATGGGCATTATAAGAAACTCTTT	CATWDGHYKKLF
664	1406	1245	118	0	15751	134	63	283	TGTGCCACCTGGGACAGGCCGGGTTATAAGAAACTCTTT	CATWDRPGYKKLF
749	0	1259	255	425	357	291	648	170	TGTGCCACCTGGGACGGGCCCTATAAGAAACTCTTT	CATWDGPYKKLF
1134	3368	2445	216	1172	427	461	284	577	TGTGCCACCTGGGACGGAAATTATTATAAGAAACTCTTT	CATWDGNYYKKLF
142	348	723	133	747	256	115	86	119	TGTGCTGCGTGGGATTCGAATTATTATAAGAAACTCTTT	CAAWDSNYYKKLF
966	349	1337	236	430	535	345	26842	484	TGTGCCACCTGGGACAGGCCGGGTTATTATAAGAAACTCTTT	CATWDRPGYYKKLF
869	288	610	226	844	0	457	35	397	TGTGCCACCTGGGACAGGCGGGATTATAAGAAACTCTTT	CATWDRRDYKKLF
463	1033	629	1162	630	188	232	237	241	TGTGCCACCTGGGACAGGCACTATAAGAAACTCTTT	CATWDRHYKKLF
202	333	340	95	72	0	149	317	119	TGTGCCACCTGGGATGGCTATTATAAGAAACTCTTT	CATWDGYYKKLF
1657	392	5982	389	490	967	724	162	1013	TGTGCCACCTGGGACAGGCGTTATAAGAAACTCTTT	CATWDRRYKKLF
741	0	376	113	477	369	598	261	737	TGTGCCACCTGGGACAAGAATTATTATAAGAAACTCTTT	CATWDKNYYKKLF
492	612	365	106	261	0	236	86	396	TGTGCCACCTGGGACGGATCGAATTATTATAAGAAACTCTTT	CATWDGSNYYKKLF
539	1617	3479	159	322	0	84	69	286	TGTGCCACCTGGGACGGGCGCTATAAGAAACTCTTT	CATWDGRYKKLF
5776	4042	6587	7194	3251	1851	4489	818	4233	TGTGCCACCTGGGATAAGAAACTCTTT	CATWDKKLF
1084	0	1405	813	1648	1131	632	158	193	TGTGCCACCTGGGACAGGCATTATTATAAGAAACTCTTT	CATWDRHYYKKLF
440	384	176	93	283	458	472	0	44	TGTGCCACCTGGGATAGGCCTTATAAGAAACTCTTT	CATWDRPYKKLF
882	1715	805	233	121	888	878	80	313	TGTGCCACCTGGGACGGGCGGGATTATAAGAAACTCTTT	CATWDGRDYKKLF
305	324	378	100	417	457	435	0	510	TGTGCCACCTGGGACGGGCTCTATTATAAGAAACTCTTT	CATWDGLYYKKLF
1705	0	1131	431	1127	864	288	334	486	TGTGCCACCTGGTATTATAAGAAACTCTTT	CATWYYKKLF
577	485	734	246	647	266	145	45	135	TGTGCCACCTGGGACGGGCTCTATAAGAAACTCTTT	CATWDGLYKKLF
48	677	1270	345	431	0	152	111	601	TGTGCCACCTGGGACAGGCTTAAGAAACTCTTT	CATWDRLKKLF
142	803	244	110	456	315	590	0	171	TGTGCCACCTGGGATAAGGATTATAAGAAACTCTTT	CATWDKDYKKLF
61	297	264	44	119	479	64	0	69	TGTGCCACCTGGGACGGGCTCGATTATAAGAAACTCTTT	CATWDGLDYKKLF
65	15	367	0	97	458	116	103	213	TGTGCTGCGTGGGACCTTTATTATAAGAAACTCTTT	CAAWDLYYKKLF
1392	56101	0	175	11028	886	1095	223	690	TGTGCCACCTGGGACGGGCCGAATTATTATAAGAAACTCTTT	CATWDGPNYYKKLF
872	670	1721	371	0	652	1058	109	546	TGTGCCACCTGGGTGAATTATTATAAGAAACTCTTT	CATWVNYYKKLF
428	2721	1620	420	998	613	2985	150	393	TGTGCCACCTGGGACAGGCGGTATAAGAAACTCTTT	CATWDRRYKKLF
268	432	220	48	32	0	364	53	110	TGTGCCACCTGGGACGGGCCTAGTAGTGATTGGATCAAGACGTTT	CATWDGPSSDWIKTF
423	2912	632	148	166	199	732	144	615	TGTGCCACCTGGGATAGGCATTATAAGAAACTCTTT	CATWDRHYKKLF
3216	4599	6753	0	2576	1453	2106	1194	1406	TGTGCCACCTGGGACGGTTATTATAAGAAACTCTTT	CATWDGYYKKLF
1184	960	236	506	948	0	201	391	344	TGTGCCTTGTGGGAGGATTATTATAAGAAACTCTTT	CALWEDYYKKLF
798	451	632	196	318	637	604	179	323	TGTGCTGCGTGGGATTATTATTATAAGAAACTCTTT	CAAWDYYYKKLF
609	808	1162	0	427	458	668	254	135	TGTGCCACCTGGGACTTTTATTATAAGAAACTCTTT	CATWDFYYKKLF
855	1321	1104	250	941	3307	270	95	611	TGTGCCACCTGGGGTAAGAAACTCTTT	CATWGKKLF
216	205	89	0	133	369	392	1094	279	TGTGCCACCTGGGATTGTTATTATAAGAAACTCTTT	CATWDCYYKKLF
387	946	324	203	167	220	774	45	565	TGTGCCACCTTTTATTATAAGAAACTCTTT	CATFYYKKLF
2513	618	1402	345	1560	740	770	194	265	TGTGCCACCTGGGATAGTAGTGATTGGATCAAGACGTTT	CATWDSSDWIKTF
558	0	998	153	338	424	559	289	75	TGTGCCACCTGGGACAGGCGATATAAGAAACTCTTT	CATWDRRYKKLF
2753	1779	2539	684	2518	794	1752	536	878	TGTGCCACCTGGGACAGGCCTTATTATAAGAAACTCTTT	CATWDRPYYKKLF
884	728	1679	0	278	442	589	267	140	TGTGCCACCTGGGACCCTTATTATAAGAAACTCTTT	CATWDPYYKKLF
962	1259	1097	92	155	20452	346	52	277	TGTGCCACCTGGGACAGGCCGGATTATAAGAAACTCTTT	CATWDRPDYKKLF
230	0	274	191	747	436	796	84	230	TGTGCCACCTTGAATTATTATAAGAAACTCTTT	CATLNYYKKLF
1339	0	1578	512	1652	499	1500	157	1345	TGTGCCACCTGGGACAGGCCGAATTATTATAAGAAACTCTTT	CATWDRPNYYKKLF
504	0	1180	327	689	162	1254	74	567	TGTGCCACCTGGGATCCGAATTATTATAAGAAACTCTTT	CATWDPNYYKKLF
401	1226	540	206	0	1418	181	233	223	TGTGCCACCTGGGACAAGAAACTCTTT	CATWDKKLF
304	342	1122	112	239	0	168	52	77	TGTGCCACCTGGGACGGGCCGGGATATAAGAAACTCTTT	CATWDGPGYKKLF
768	2242	496	300	492	422	308	0	449	TGTGCCACCTGGGACAGGCCGGATTATTATAAGAAACTCTTT	CATWDRPDYYKKLF
912	2252	880	538	514	472	402	53	411	TGTGCCACCTGGGACGGATATAAGAAACTCTTT	CATWDGYKKLF
1831	928	5349	498	1196	475	1466	391	1128	TGTGCCACCTGGGGGAATTATTATAAGAAACTCTTT	CATWGNYYKKLF
555	749	712	275	613	0	174	102	222	TGTGCCACCTGGGACAGGAAGAAACTCTTT	CATWDRKKLF
4451	5531	7618	1455	3445	3046	3900	3301	1821	TGTGCCACCTGGGACGGGAATTATTATAAGAAACTCTTT	CATWDGNYYKKLF
337	516	0	296	226	399	964	138	152	TGTGCCACCTGGGATGGATATTATAAGAAACTCTTT	CATWDGYYKKLF
446	313	1386	103	534	401	855	225	269	TGTGCCACCTGGGACAGGCGGGGGAAACTCTTT	CATWDRRGKLF
909	341	1120	0	259	1164	686	110	236	TGTGCCACCTGGGATCTTTATTATAAGAAACTCTTT	CATWDLYYKKLF
179	2496	223	79	133	741	0	28	303	TGTGCCTTGTGGGATTATAAGAAACTCTTT	CALWDYKKLF
291	544	591	264	285	0	131	78	63	TGTGCCACCTGGGACGGTTATAGTAGTGATTGGATCAAGACGTTT	CATWDGYSSDWIKTF
755	523	0	378	587	485	555	272	185	TGTGCCACCTGGGACAGGCCCTATTATAAGAAACTCTTT	CATWDRPYYKKLF
1366	983	2664	722	1173	760	934	0	330	TGTGCCACCTGGGATAGGAATTATTATAAGAAACTCTTT	CATWDRNYYKKLF
1142	400	186	252	947	569	309	159	143	TGTGCCTTGTGGGAGGATAAGAAACTCTTT	CALWEDKKLF
1704	5161	718	665	492	0	432	401	218	TGTGCCACCTGGGACAGGCGTTATTATAAGAAACTCTTT	CATWDRRYYKKLF
2373	4141	2176	0	1246	309	798	535	1516	TGTGCCACCTGGGTTTATTATAAGAAACTCTTT	CATWVYYKKLF
930	4522	890	148	906	721	754	8333	1352	TGTGCCACCTGGGACGGTAAGAAACTCTTT	CATWDGKKLF
1389	2849	1544	0	2056	941	1445	415	966	TGTGCCACCTGGGACAGTTATTATAAGAAACTCTTT	CATWDSYYKKLF
224	610	588	1481	484	0	184	105	404	TGTGCCACCTGGGACGGGCTATATTATAAGAAACTCTTT	CATWDGLYYKKLF
566	1235	614	879	335	0	1039	327	157	TGTGCCACCTGGGAAAATTATTATAAGAAACTCTTT	CATWENYYKKLF
376	1616	998	333	256	1027	382	49	335	TGTGCCACCTGGGATATTTATTATAAGAAACTCTTT	CATWDIYYKKLF
1450	956	2184	383	653	1368	718	262	1293	TGTGCCACCTGGGACGGGCTTTATTATAAGAAACTCTTT	CATWDGLYYKKLF
14	18	80	1	1	0	4	1	2	TGTGCTGCGTGGGATTATACCACTGGTTGGTTCAAGATATTT	CAAWDYTTGWFKIF
1344	823	1248	266	993	254	1271	19750	787	TGTGCCACCTGGGACGGTAGTGATTGGATCAAGACGTTT	CATWDGSDWIKTF
2273	0	1915	528	1031	364	702	3826	724	TGTGCCACCTGGGACGAGAATTATTATAAGAAACTCTTT	CATWDENYYKKLF
117	0	197	138	111	909	260	74	268	TGTGCCACCTGGGAAAATAAGAAACTCTTT	CATWENKKLF
348	898	1330	38	137	0	439	146	177	TGTGCCACCTGGGACGGGCAGGATTATAAGAAACTCTTT	CATWDGQDYKKLF
477	0	429	111	210	481	131	66	239	TGTGCCACCTGGGACAGGCACTATTATAAGAAACTCTTT	CATWDRHYYKKLF
218	978	196	326	287	694	73	0	175	TGTGCCACCTGGGATAGTAAGAAACTCTTT	CATWDSKKLF
353	608	796	0	537	200	666	202	673	TGTGCCACCTGGGACCATTATTATAAGAAACTCTTT	CATWDHYYKKLF
183	505	1659	187	519	0	207	99	122	TGTGCCACCTGGGACAGGCGCTATAAGAAACTCTTT	CATWDRRYKKLF
473	442	1262	342	253	0	454	103	688	TGTGCCACCTGGGACAGGCCCTATAAGAAACTCTTT	CATWDRPYKKLF
631	314	286	77	232	879	144	443	211	TGTGCCACCTGGGACGGGTTTTATTATAAGAAACTCTTT	CATWDGFYYKKLF
1118	0	2522	301	1095	1079	553	95	707	TGTGCCACCTGGGACGGGCGGTATTATAAGAAACTCTTT	CATWDGRYYKKLF
405	287	939	158	250	582	0	109	296	TGTGCCACCTGGGGGTATTATAAGAAACTCTTT	CATWGYYKKLF
1225	2851	9193	562	630	910	443	274	137	TGTGCCACCTGGGACAGGCTTTATAAGAAACTCTTT	CATWDRLYKKLF
776	810	2002	624	279	0	716	489	102	TGTGCCACCTGGGACGGGCGGGGTTATAAGAAACTCTTT	CATWDGRGYKKLF
465	995	565	48	199	0	121	99	332	TGTGCCACCTGGGACGGGCCTAAGAAACTCTTT	CATWDGPKKLF
709	214	387	89	297	0	313	34	115	TGTGCCACCTGGGACAGGCAATATTATAAGAAACTCTTT	CATWDRQYYKKLF
2536	1769	6106	924	1657	0	1485	312	753	TGTGCCACCTGGGACGGGCCTTATTATAAGAAACTCTTT	CATWDGPYYKKLF
848	857	1302	266	712	1224	995	176	537	TGTGCCACCTGGGACGATTATTATAAGAAACTCTTT	CATWDDYYKKLF
261	453	109	178	94	0	380	55	153	TGTGCCACCTGGGAACTCTTT	CATWELF
990	503	927	758	1219	1383	407	127	1015	TGTGCCTTGTGGGAGGTTTATTATAAGAAACTCTTT	CALWEVYYKKLF
2023	377	650	0	265	360	183	47	202	TGTGCCACCTGGGACAGGTATTATTATAAGAAACTCTTT	CATWDRYYYKKLF
2169	371	1750	865	527	0	1112	511	755	TGTGCCACCTGGGACAGGCCTTATAAGAAACTCTTT	CATWDRPYKKLF
475	1175	1138	141	221	422	385	0	313	TGTGCCACCTGGGACGGGAAGAAACTCTTT	CATWDGKKLF

## Sheet: E-IGH
E15_IGH	E19_IGH	E96_IGH	E99_IGH	E100_IGH	E101_IGH	E102_IGH	E108_IGH	cdr3nt	cdr3aa
5	2	1	7208	1	0	0	1	TGTGCGAGCGAGAGTAGAGATGGCTACAATTACTACTTTGACTACTGG	CASESRDGYNYYFDYW
1	0	1	2536	0	1	0	1	TGTGCGAGAGTTTACTGTAGTGGTGGTACCTGCTACGTTGCTTTTGATATCTGG	CARVYCSGGTCYVAFDIW
2	1	0	314	1	1	0	0	TGTGCACGGATAAGCCGCTATTACTATGATAGTAGTGGTTATCACTACTACTACTACTACATGGACGTCTGG	CARISRYYYDSSGYHYYYYYMDVW
1155	1	2	2	0	0	0	1	TGTGCAAGAGGTCCAGTGGCTGGTATGGGAGTAGGGTACTGGTTCGACCCCTGG	CARGPVAGMGVGYWFDPW
0	0	1	1	1	1	727	0	TGTGCGATATACTACGGTGGTAACTCCTACTGG	CAIYYGGNSYW

## Sheet: P-IGH
P15_IGH	P19_IGH	P96_IGH	P99_IGH	P100_IGH	P101_IGH	P102_IGH	P108_IGH	cdr3nt	cdr3aa
2	0	0	177	0	1	0	1	TGTGCGAGAGATATAGCAGCAGCTGGAACACACAACTGGTTCGACCCCTGG	CARDIAAAGTHNWFDPW
3	1400	5	0	3	0	0	0	TGTGCGAGAGTTCCTAACGGTGCCGTAGGGCCCGCATTCGACCCCTGG	CARVPNGAVGPAFDPW
2	333	2	0	3	0	0	0	TGTGCGAGAGGGGATCTCGGGGGAGCTACCGTTGACTACTGG	CARGDLGGATVDYW
1	452	2	0	1	0	0	0	TGCGCAAGAGCGGTGTATATCAGGGGCAGGTACTCTCTGATGTTTGAAGCGGGGTCGTCTAGTCTGGACGTCTGG	CARAVYIRGRYSLMFEAGSSSLDVW
1	617	2	0	1	0	0	0	TGTGCGAGAGTGGAGATCGAGTATTACTATGATAGTAGTGGTATCCCGCCTTTGTACTACTTTGACTACTGG	CARVEIEYYYDSSGIPPLYYFDYW
2	808	1	0	1	0	0	0	TGTGCGAGATGGAATAGCAGCAGCTGGTACGAGTTTCCCCCTGACTACTGG	CARWNSSSWYEFPPDYW
1	1	1	0	0	1	0	0	TGTGCACACTTCTACAGCTATGGTTACCGGGTAAACTGGTTCGACCCCTGG	CAHFYSYGYRVNWFDPW
1	0	0	1	0	1	0	159	TGTGCGAGAGATCGGGAATTACTATGGTTCGGGGAGGGTAATGATGCTTTTGATATCTGG	CARDRELLWFGEGNDAFDIW
2	0	2484	1	0	1	0	0	TGTGCACGGATAAGCCGCTATTACTATGATAGTAGTGGTTATCACTACTACTACTACTACATGGACGTCTGG	CARISRYYYDSSGYHYYYYYMDVW
2	507	1	0	1	0	0	0	TGTGTGAGAGGGCGATTCGGAGAGTTCCCCGACTACTGG	CVRGRFGEFPDYW
2	1	1	0	0	1	0	0	TGTGCGAGACGTGCATATACCTACGCCCATGACCACTGG	CARRAYTYAHDHW
4	1038	1	0	2	0	0	0	TGTGCGAGAGCGCCCTATGGTTCGGGGAGTTATTATGACTACTGG	CARAPYGSGSYYDYW
0	1	0	1	140	1	0	0	TGTGCACGGATGTGGTATAGCAGCAGCTGGGAACGCTTTGACTACTGG	CARMWYSSSWERFDYW
0	1	0	0	345	1	1	0	TGTGCGAGAGATGGAGAATTACTATGGTTCGGGGCAACCAACTGGTTCGACCCCTGG	CARDGELLWFGATNWFDPW
0	1	0	1	256	1	0	0	TGTGCGAGACGAGACGAGACCCGTATAGCAGTGGCTGGTACGCGGCACTTTGACTACTGG	CARRDETRIAVAGTRHFDYW
0	1	0	1	353	3	0	0	TGTGCGAGGACAGGGACCCGCTGGTTCGACCCCTGG	CARTGTRWFDPW
0	1	0	2	357	2	0	0	TGTGCAAGAGATCGAAGGTGGGAGCTACTGATTGACTACTGG	CARDRRWELLIDYW
0	0	0	1	138	2	1	0	TGTGCGAGTTATCATTCCCTGGTTCGGGATGATGCTTTTGATATCTGG	CASYHSLVRDDAFDIW
0	0	0	86	2	1	1	0	TGTGCGAGAGGGGTTAACGTGGATATAGTGGCTACGATCGGTTTCTACTACTACATGGACGTCTGG	CARGVNVDIVATIGFYYYMDVW
0	0	0	101	1	2	2	0	TGTGCACACAGACCTCCGTATAGCCTACTCGACTGGTTCGACCCCTGG	CAHRPPYSLLDWFDPW
0	0	0	74	1	2	1	0	TGTGCACACAGTCTGAGGGGTATAGCAGCAGCTGGTACGTTTGACTACTGG	CAHSLRGIAAAGTFDYW
0	0	0	2	476	1	4	0	TGTGCAAGAGATCAAATGGGAGCTACTACTGATGCTTTTGATATCTGG	CARDQMGATTDAFDIW
0	0	0	1	1	2	199	0	TGTGCGAGACATAAGTTTGACGGTAGATCCCCCGGCGATGCTTTTGATATCTGG	CARHKFDGRSPGDAFDIW
0	0	0	1	1	1	171	0	TGTGCACGGACCCCCCGATATAGTGGCTATGATTATGGTTTTGATGTCTGG	CARTPRYSGYDYGFDVW
