# Supplementary material for: T-cell receptor and B-cell receptor repertoires profiling in pleural tuberculosis
Source: Front Immunol. 2024 Nov 27;15:1473486. doi: 10.3389/fimmu.2024.1473486 (PMC11632106; doi:10.3389/fimmu.2024.1473486)
Supplement: SUPPLEMENTARY Excel Table S2 — The list of shared Mtb-specific clones between the blood and pleural effusion of the PLTB patients. [file Table3.xlsx]

## Sheet: GroupE
CASSGLAGGTDTQYF	TRBV6-4TRBJ2-3
CSAGLDYYNEQFF	TRBV20-1TRBJ2-1
CAISDSTDTQYF	TRBV10-3TRBJ2-3
CSARGQGNEQFF	TRBV20-1TRBJ2-1
CASSYSGQGDYGYTF	TRBV6-6TRBJ1-2
CASSLGVAGGPYNEQFF	TRBV11-3TRBJ2-1
CATSRDNQPQHF	TRBV15TRBJ1-5
CASSLAGGTDTQYF	TRBV6-4TRBJ2-3
CASSPGTESNQPQHF	TRBV7-2TRBJ1-5
CASSEGSYSPLHF	TRBV2TRBJ1-6
CAISEEDRGRTEAFF	TRBV10-3TRBJ1-1
CSARGRGGELFF	TRBV20-1TRBJ2-2
CASSGGDTGELFF	TRBV6-1TRBJ2-2
CATSLENEQFF	TRBV24-1TRBJ2-1
CASSLNSHTDTQYF	TRBV5-1TRBJ2-3
CSARARGAGELFF	TRBV20-1TRBJ2-2
CASSEGTSGTDTQYF	TRBV6-4TRBJ2-3
CATRGQGDTGELFF	TRBV24-1TRBJ2-2
CASSYSSGANVLTF	TRBV6-6TRBJ2-6
CASSEAQGAYEQYF	TRBV6-1TRBJ2-7
CASSQEAGGPDTQYF	TRBV4-2TRBJ2-3
CASSSTGNYGYTF	TRBV6-6TRBJ1-2
CSAGGKGNQPQHF	TRBV20-1TRBJ1-5
CASSERGSTDTQYF	TRBV6-4TRBJ2-3
CSVDRADTQYF	TRBV29-1TRBJ2-3
CASSPGGSYNEQFF	TRBV18TRBJ2-1
CASSLRSDRSYNEQFF	TRBV11-2TRBJ2-1
CASSDTSGGANEQFF	TRBV6-4TRBJ2-1
CASSAGNTGELFF	TRBV6-4TRBJ2-2
CSARDNTGELFF	TRBV20-1TRBJ2-2
CASSLTGSNQPQHF	TRBV12-3TRBJ1-5
CASSGLVDTQYF	TRBV2TRBJ2-3
CSARKQGNEQFF	TRBV20-1TRBJ2-1
CSPYRNEQFF	TRBV20-1TRBJ2-1
CASSEGNTGELFF	TRBV6-4TRBJ2-2
CASSPPGSSYNEQFF	TRBV18TRBJ2-1
CASSDDGGSTDTQYF	TRBV6-4TRBJ2-3
CASSDRGTDTQYF	TRBV6-4TRBJ2-3
CASSDGEADTQYF	TRBV6-4TRBJ2-3
CASSEAETYEQYF	TRBV6-1TRBJ2-7
CASRTQETQYF	TRBV6-6TRBJ2-5
CASSDSGDTGELFF	TRBV6-4TRBJ2-2
CASSEGTGDTGELFF	TRBV6-1TRBJ2-2
CASSPLAGETQYF	TRBV18TRBJ2-5
CSVEGGRGADTQYF	TRBV29-1TRBJ2-3
CASSLGGTLYTGELFF	TRBV7-6TRBJ2-2
CASSRDRGTDTQYF	TRBV5-1TRBJ2-3
CASSPPSSYEQYF	TRBV18TRBJ2-7
CASSLDRLYGYTF	TRBV12-3TRBJ1-2
CSVAGETQYF	TRBV29-1TRBJ2-5
CASSIGLAGYNEQFF	TRBV19TRBJ2-1
CASSYSGGSYNEQFF	TRBV6-2TRBJ2-1
CASSELTGANVLTF	TRBV6-1TRBJ2-6
CASSYGTGETGELFF	TRBV6-5TRBJ2-2
CSVDTDTQYF	TRBV29-1TRBJ2-3
CASSIGPLTDTQYF	TRBV19TRBJ2-3
CSARLSGGEAKNIQYF	TRBV20-1TRBJ2-4
CSARTGEGYTF	TRBV20-1TRBJ1-2
CASSLRTGETQYF	TRBV5-6TRBJ2-5
CASSRGEGPGETQYF	TRBV11-3TRBJ2-5
CASSPPGAGGSYNEQFF	TRBV18TRBJ2-1
CASSLEWGRGSPLHF	TRBV27TRBJ1-6
CASSEDRSYNSPLHF	TRBV2TRBJ1-6
CASSYSTSTDTQYF	TRBV6-2TRBJ2-3
CASSPREGRYNEQFF	TRBV18TRBJ2-1
CSALQTGSYNSPLHF	TRBV20-1TRBJ1-6
CASSPTGQDGYTF	TRBV18TRBJ1-2

## Sheet: GroupP
CASSPTQGSSYNEQFF	TRBV18TRBJ2-1
CASSPPGQGGDGYTF	TRBV18TRBJ1-2
CSARGTSGQETQYF	TRBV20-1TRBJ2-5
CASSDASTDTQYF	TRBV6-4TRBJ2-3
CSARVSGNTIYF	TRBV20-1TRBJ1-3
CASSLTVSSTDTQYF	TRBV7-3TRBJ2-3
CASSATSGGTDTQYF	TRBV6-4TRBJ2-3
CAWSVLAGTDTQYF	TRBV30TRBJ2-3
CASSDSSGGATDTQYF	TRBV6-4TRBJ2-3
CASSEEAGGTDTQYF	TRBV6-1TRBJ2-3
CASSETSGGADTQYF	TRBV6-1TRBJ2-3
CAWGQGGNSPLHF	TRBV30TRBJ1-6
CASSYSGPNSPLHF	TRBV6-6TRBJ1-6
CASSLGQGNTGELFF	TRBV6-1TRBJ2-2
CSARVGGEDYNEQFF	TRBV20-1TRBJ2-1
CSVENSGNTIYF	TRBV29-1TRBJ1-3
CASSLGMNTGELFF	TRBV12-3TRBJ2-2
CASSQDLAGGPDTQYF	TRBV4-3TRBJ2-3
CASRRRGETQYF	TRBV5-1TRBJ2-5
CASSEAGGNQPQHF	TRBV6-1TRBJ1-5
CASSDSSGGANEQFF	TRBV6-4TRBJ2-1
CASSELAGGQETQYF	TRBV6-1TRBJ2-5
CSAPNYGYTF	TRBV20-1TRBJ1-2
CASSLGGNEQFF	TRBV6-5TRBJ2-1
CASSIGQNTGELFF	TRBV19TRBJ2-2
CASSLDLNSPLHF	TRBV11-2TRBJ1-6
CASSREAGANVLTF	TRBV6-4TRBJ2-6
CASSLSGSSYNEQFF	TRBV27TRBJ2-1
CASSIDQGSGANVLTF	TRBV19TRBJ2-6
CASSEGTGGNSPLHF	TRBV6-1TRBJ1-6
CASSEELAGANEQFF	TRBV6-1TRBJ2-1
CASSELAGADTQYF	TRBV6-1TRBJ2-3
CASSEGLATDTQYF	TRBV6-1TRBJ2-3

## Sheet: GroupE&P
CASSLGTESNQPQHF	TRBV7-2TRBJ1-5
CASSPQGETQYF	TRBV11-2TRBJ2-5
CASSELAGGPDTQYF	TRBV6-1TRBJ2-3
CASSEDSSGANVLTF	TRBV6-1TRBJ2-6
CSARTGGTGELFF	TRBV29-1TRBJ2-2
CASRLGNQPQHF	TRBV27TRBJ1-5
CASSDNSGANVLTF	TRBV6-4TRBJ2-6
CAISDRDTGELFF	TRBV10-3TRBJ2-2
CASSPDRNQPQHF	TRBV18TRBJ1-5
CASSDGTGGTDTQYF	TRBV6-4TRBJ2-3
CASSDGDTGELFF	TRBV6-4TRBJ2-2
CASSDRDTGELFF	TRBV6-4TRBJ2-2
CASSFEGNYGYTF	TRBV27TRBJ1-2
CASSLAGTDTQYF	TRBV5-6TRBJ2-3
CASSDSSGANVLTF	TRBV6-4TRBJ2-6
CASSPGRNEQFF	TRBV6-6TRBJ2-1
CASSPRTDTQYF	TRBV18TRBJ2-3
CATSDFRDTGELFF	TRBV24-1TRBJ2-2
CASSDSSGSYNEQFF	TRBV6-4TRBJ2-1
CASSDSAGGTDTQYF	TRBV6-4TRBJ2-3
CASSEGQGADTQYF	TRBV6-1TRBJ2-3
CATSRDTDTQYF	TRBV15TRBJ2-3
CATSRGSRNQPQHF	TRBV24-1TRBJ1-5
CASSLRQGDGYTF	TRBV5-6TRBJ1-2
CASSDSTGTDTQYF	TRBV6-4TRBJ2-3
CASSSSGANVLTF	TRBV6-1TRBJ2-6
CASSPGQDTQYF	TRBV6-6TRBJ2-3
CASSEASGGADTQYF	TRBV6-1TRBJ2-3
CASSLSSGQGSNQPQHF	TRBV27TRBJ1-5
CASSDGTSGNEQFF	TRBV6-4TRBJ2-1
CATSRGGTGPYNEQFF	TRBV15TRBJ2-1
CASSSNQPQHF	TRBV6-6TRBJ1-5
CASSAGDTGELFF	TRBV6-4TRBJ2-2
CASSEAGGTDTQYF	TRBV6-4TRBJ2-3
CASSGLAGGPDTQYF	TRBV6-1TRBJ2-3
CASSDRDNSPLHF	TRBV6-4TRBJ1-6
CASSGLAGGQETQYF	TRBV6-1TRBJ2-5
CASSPGTGGGYGYTF	TRBV18TRBJ1-2
CASSDGTGGADTQYF	TRBV6-4TRBJ2-3
CASSETSGSTDTQYF	TRBV6-4TRBJ2-3
CASSDSSTDTQYF	TRBV6-4TRBJ2-3
CASSIGQGADTQYF	TRBV19TRBJ2-3
CSARDRRGNQPQHF	TRBV20-1TRBJ1-5
CASSGLAGGTDTQYF	TRBV2TRBJ2-3
CSVGTGGTDTQYF	TRBV29-1TRBJ2-3
CASSLGLAGVNEQFF	TRBV27TRBJ2-1
CASRGQGGNQPQHF	TRBV19TRBJ1-5
