# Supplementary material for: T-cell receptor and B-cell receptor repertoires profiling in pleural tuberculosis
Source: Front Immunol. 2024 Nov 27;15:1473486. doi: 10.3389/fimmu.2024.1473486 (PMC11632106; doi:10.3389/fimmu.2024.1473486)
Supplement: SUPPLEMENTARY Excel Table S3 — The features and TRB statistics of 10 healthy controls. [file Table4.xls]

## Sheet: SampleOverview_10-05-2024_1-25-
sample_name	total_templates	productive_templates	fraction_productive	total_rearrangements	productive_rearrangements	productive_simpson_clonality	max_productive_frequency	locus	sample_tags	sku	test_name
Subject_157	53645	43555	0.8119	44518	35627	0.0265	0.0135002	TCRB	62 Years, Blood, Caucasian, Cohort 3, Healthy, Inactive, Male, Unknown Smoking Status	ISS11530	immunoSEQ hsTCRB_v4b Service (Deep) - Academic RUO
Subject_55	305210	244328	0.8005	248249	199586	0.0174	0.0109893	TCRB	65 Years, Blood, Caucasian, Cohort 3, Female, Healthy, Inactive, Non-smoker	ISS11530	immunoSEQ hsTCRB_v4b Service (Deep) - Academic RUO
Subject_42	256509	212871	0.8299	162130	129894	0.0768	0.0527737	TCRB	57 Years, Blood, Caucasian, Cohort 3, Female, Healthy, Inactive, Non-smoker	ISS11530	immunoSEQ hsTCRB_v4b Service (Deep) - Academic RUO
Subject_93	284488	237507	0.8349	158296	137572	0.054	0.0460576	TCRB	37 Years, Black or African American, Blood, Cohort 3, Healthy, Inactive, Male, Non-smoker	ISS11530	immunoSEQ hsTCRB_v4b Service (Deep) - Academic RUO
Subject_96	204800	183242	0.8947	59599	48941	0.2814	0.250314	TCRB	63 Years, Black or African American, Blood, Cohort 3, Healthy, Inactive, Male, Non-smoker	ISS11530	immunoSEQ hsTCRB_v4b Service (Deep) - Academic RUO
Subject_16	148854	121347	0.8152	110392	88622	0.0413	0.0351966	TCRB	68 Years, Asian or Pacific Islander, Blood, Cohort 3, Female, Healthy, Inactive, Smoker	ISS11530	immunoSEQ hsTCRB_v4b Service (Deep) - Academic RUO
Subject_98	451853	373319	0.8262	170175	140464	0.1795	0.105366	TCRB	52 Years, Black or African American, Blood, Cohort 3, Healthy, Inactive, Male, Smoker	ISS11530	immunoSEQ hsTCRB_v4b Service (Deep) - Academic RUO
Subject_92	292212	226111	0.7738	180308	137374	0.0315	0.012914	TCRB	29 Years, Black or African American, Blood, Cohort 3, Female, Healthy, Inactive, Non-smoker	ISS11530	immunoSEQ hsTCRB_v4b Service (Deep) - Academic RUO
Subject_68	185701	148051	0.7973	120913	98217	0.0537	0.029787	TCRB	35 Years, Blood, Cohort 3, Healthy, Hispanic, Inactive, Male, Smoker	ISS11530	immunoSEQ hsTCRB_v4b Service (Deep) - Academic RUO
Subject_48	269739	210542	0.7805	139480	109068	0.0464	0.0249499	TCRB	61 Years, Blood, Cohort 3, Female, Healthy, Hispanic, Inactive, Smoker	ISS11530	immunoSEQ hsTCRB_v4b Service (Deep) - Academic RUO
